# Supplementary material for: Differential effects of emotional labor strategies on university counselors’ job burnout: the dual role of psychological capital as a mediator and a moderator
Source: Front Psychol. 2026 Feb 18;17:1692256. doi: 10.3389/fpsyg.2026.1692256 (PMC12957246; doi:10.3389/fpsyg.2026.1692256)
Supplement: Supplementary file 1 [file Table_1.xlsx]

## Sheet: 情绪劳动策略+心理资本+工作倦怠数据
	情绪劳动策略量表														心理资本量表（3题已反向计分）																								工作倦怠量表
	表层扮演7题（1-7）							深层扮演4题（8-11）				自然表达3题（12-14）			自我效能 6题（1-6）						希望 6题（7-12）						韧性 6题（13-18）						乐观 6题（19-24）						情绪衰竭 9题（1-9）									去个性化 5题（10-14）
序号	1、辅导员情绪劳动策略量表—1.为了以恰当的方式与学生（或同事）打交道，我会装模作样。	1、2.在与学生（或同事）互动时，我会假装心情很好。	1、3.在与学生（或同事）互动时，我会进行一场 “表演”。	1、4.我只是假装拥有工作中需要展示的那些情绪。	1、5.为了展示工作所需的情绪，我会戴上一副 “面具”。	1、6.我向学生（或同事）展示的感受与我内心的感受不一样。	1、7.在与学生（或同事）打交道时，我会伪装自己所展示的情绪。	1、8.我会努力去切实体验那些我必须向学生（或同事）展示的情绪。	1、9.我会尽力去真正感受那些我需要向他人展示的情绪。	1、10.我会下功夫去感受那些我需要向学生（或同事）展示的情绪。	1、11.我会努力培养自己内心那些需要向学生（或同事）展示的情绪。	1、12.我向学生（或同事）表达的情绪是真实的。	1、13.我向学生（或同事）展示的情绪是自然而然产生的。	1、14.我向学生（或同事）展示的情绪与我自然产生的感受相匹配。	2、辅导员心理资本量表—1.我相信我能分析长远的问题，并找到解决方案。	2、2.与学院领导开会时，在陈述自己工作范围之内的事情方面我很自信。	2、3.我相信自己对学院发展规划的讨论有贡献。	2、4.在我的工作范围内，我相信自己能够帮助设定目标/目的。	2、5.我相信自己能够与学院外部的人 (比如学工部、学生家长)联系，并讨论问题。	2、6.我相信自己能够向一群同事陈述信息。	2、7.如果我发现自己在工作中陷入了困难，我能想出很多办法摆脱出来。	2、8.目前我在精力饱满地完成自己的工作目标。	2、9.任何问题都有很多解决方法。	2、10.眼前，我认为自己在工作上相当成功。	2、11.我能想出很多办法来实现我目前的工作目标。	2、12.我正在实现我为自己设定的工作目标。	2、13.在工作中遇到挫折时，我很难振作起来并继续前进。(R)	2、14.在工作中，我无论如何都会去解决我遇到的难题。	2、15.在工作中如果不得不去做，我也能独立应对。	2、16.我通常能对工作中的压力泰然处之。	2、17.因为以前经历过很多磨难，所以我现在能挺过工作上的困难时期。	2、18.在目前的工作中，我感觉自己能同时处理很多事情。	2、19.在工作中，当遇到不确定的事情时，我通常期盼最好的结果。	2、20.如果某件事情会出错，即使我明智地工作，它也会出错。(R)	2、21.对自己的工作，我总是看到积极的一面。	2、22.对我的工作未来会发生什么，我持乐观态度。	2、23.在目前的工作中，事情从来没有像我希望的那样发展。(R)	2、24.工作时，我总相信“黑暗的背后就是光明，不用悲观”。	3、辅导员职业倦怠量表—1.我因工作而感到情感上精疲力竭。	3、2.下班时我感到很疲惫。	3、3.早上起床面对又一天的工作时，我感到疲倦。	3、4.我觉得整天与学生打交道需要付出很大努力，这让我感到疲倦。	3、5.我觉得工作正在消耗我，我被工作榨干了。	3、6.我在工作中感到沮丧。	3、7.我认为我工作过度。	3、8.直接与学生打交道让我感到有压力。	3、9.我在工作中感到精疲力竭，到了极限。	3、10.我认为我在对待一些学生时把他们当作了无生命的物体。	3、11.自从我担任辅导员以来，我对他人变得更加冷漠了。
1	2	4	2	2	2	1	2	4	4	4	4	4	4	5	6	6	5	6	6	6	5	6	6	5	6	5	6	5	6	6	5	6	4	5	6	6	5	6	1	1	1	0	1	1	2	0	1	0	0
2	4	4	3	4	3	3	4	4	3	4	4	4	3	4	5	5	4	5	4	5	4	5	5	4	5	4	5	5	5	4	5	4	3	3	4	4	4	4	1	1	1	1	1	1	1	1	0	0	0
3	2	2	4	2	4	2	2	4	4	4	4	4	4	4	5	5	5	5	5	5	5	5	5	4	5	5	6	5	5	5	5	4	5	2	5	5	6	5	2	3	2	1	1	0	1	0	1	1	0
4	3	4	2	2	2	2	2	4	4	4	4	4	4	4	5	4	4	5	5	5	5	5	5	4	5	5	5	5	5	5	5	5	4	4	5	5	4	5	0	0	0	0	0	0	0	0	0	0	0
5	2	2	2	2	2	2	2	2	4	2	4	5	3	3	5	5	3	5	5	5	4	4	4	3	4	4	5	5	5	4	6	5	4	5	4	4	5	6	2	3	2	2	1	0	1	1	1	0	0
6	5	4	3	3	2	2	3	4	4	4	4	4	4	4	5	4	4	5	5	5	5	4	5	3	4	5	5	4	4	3	4	4	5	4	4	2	3	4	2	2	2	2	2	1	1	1	1	0	1
7	1	1	1	1	1	1	1	2	3	3	3	4	4	4	4	3	2	3	3	4	3	4	3	3	3	3	4	4	4	4	3	3	3	4	3	3	4	3	2	2	3	2	3	1	1	1	2	3	2
8	4	4	4	4	4	3	3	4	4	4	4	4	4	4	5	5	5	5	5	5	5	5	4	3	4	5	5	5	5	5	5	5	5	5	3	5	5	4	1	2	1	0	0	0	2	0	0	0	0
9	3	4	2	2	2	4	3	4	4	4	4	4	4	4	5	5	5	5	5	5	5	3	3	4	4	4	3	4	4	5	5	5	5	4	3	4	3	5	3	3	3	2	3	1	5	6	2	0	2
10	2	2	2	2	2	2	2	4	4	4	4	4	3	4	5	5	4	5	4	5	5	5	5	4	5	5	5	5	5	5	5	5	5	2	5	5	5	6	1	3	2	2	2	1	2	0	1	0	0
11	4	4	4	3	4	2	4	4	4	4	5	4	5	4	6	6	5	5	6	6	5	6	6	5	6	5	6	6	5	5	6	5	5	4	5	5	5	5	3	3	3	2	2	2	2	0	3	0	0
12	2	4	2	3	2	3	3	4	4	4	4	5	5	5	5	5	5	5	5	5	5	4	6	5	5	5	5	5	5	5	5	5	5	5	5	4	5	5	1	1	1	1	1	0	1	0	0	0	0
13	2	2	2	2	4	2	2	4	2	4	4	2	2	2	6	6	4	6	6	6	6	6	6	4	4	6	6	5	6	6	6	6	4	4	5	6	5	6	1	2	1	1	1	1	1	0	0	0	0
14	2	2	2	3	2	4	3	4	4	4	4	4	4	3	4	4	5	5	5	4	5	3	4	3	4	4	5	4	4	3	4	4	4	1	4	3	4	4	3	2	3	2	3	2	1	1	1	0	1
15	5	4	3	2	3	3	2	5	5	5	4	4	4	4	5	5	5	5	4	4	5	5	6	4	5	4	3	5	4	4	5	3	4	4	5	5	4	5	1	2	3	0	2	1	3	0	1	0	0
16	1	2	3	2	4	4	4	4	4	4	4	3	3	3	5	5	6	5	6	5	5	5	4	4	4	5	4	5	4	5	4	4	5	3	5	5	5	5	2	2	2	2	3	1	3	2	1	0	0
17	2	2	3	3	3	1	1	3	3	4	4	4	4	4	5	5	4	6	6	6	5	5	5	5	5	5	6	5	5	4	6	5	6	3	3	1	2	5	3	3	3	0	2	2	2	0	6	0	0
18	3	3	3	2	2	2	2	2	2	2	2	5	5	5	5	5	5	5	5	5	5	5	5	5	5	5	2	5	5	5	5	5	5	2	5	5	2	5	3	4	2	3	2	2	3	1	3	0	1
19	2	2	2	3	1	1	4	1	4	3	4	4	4	4	6	5	5	5	4	4	5	4	6	5	4	5	6	6	5	4	5	4	5	5	5	4	5	5	3	3	3	5	5	2	2	2	2	3	2
20	2	4	3	3	4	3	4	4	4	4	3	2	2	2	3	4	4	4	3	4	3	3	4	2	2	3	3	4	4	2	3	2	4	3	4	3	2	4	2	2	3	2	1	2	2	2	1	0	0
21	5	3	5	4	5	2	3	4	3	3	3	3	3	3	1	5	4	6	6	6	6	6	6	4	6	6	1	5	6	5	6	5	6	3	4	6	6	6	1	1	1	0	1	1	0	0	0	0	0
22	1	1	1	1	1	1	1	4	4	4	4	4	4	4	5	5	4	4	5	5	5	3	3	2	3	3	4	4	4	5	5	4	4	4	4	4	3	4	2	2	2	2	2	1	1	4	3	2	1
23	2	3	3	2	4	2	3	4	4	4	4	3	4	4	5	5	5	5	5	5	5	5	5	5	5	5	5	5	5	4	5	4	5	2	5	5	5	5	3	2	2	3	5	3	5	2	1	0	1
24	2	4	2	3	2	2	2	4	4	4	4	4	4	4	5	5	5	5	5	5	5	4	4	4	4	5	6	6	6	5	5	5	5	3	5	4	5	4	1	1	1	1	0	0	1	5	5	1	0
25	1	1	1	1	1	1	1	1	4	3	4	5	5	5	5	5	5	6	5	5	5	6	6	5	6	5	5	6	6	5	4	6	6	2	6	6	6	6	1	1	0	0	0	5	1	0	1	0	0
26	1	2	4	2	3	2	2	4	4	4	4	4	3	4	5	5	5	5	5	6	4	5	4	4	4	4	4	4	4	4	5	4	4	3	5	4	4	4	3	3	3	2	2	0	2	3	3	3	1
27	1	4	3	3	1	1	1	3	5	5	5	5	5	5	5	5	4	5	5	5	5	5	5	4	5	5	6	6	6	2	5	4	5	4	2	1	1	4	5	6	1	4	0	0	1	6	6	4	0
28	3	3	4	3	4	3	5	5	4	5	5	4	3	4	6	6	4	6	6	6	5	6	6	5	6	6	6	6	6	5	6	6	6	1	6	5	5	6	5	4	3	2	4	4	5	0	1	0	1
29	1	1	1	1	1	1	1	2	5	4	4	5	5	5	4	4	4	6	5	6	5	6	6	5	5	5	6	6	6	5	5	5	5	6	6	6	6	6	1	0	1	0	0	0	0	0	0	0	0
30	3	4	2	2	2	2	2	4	3	3	4	3	3	4	5	5	4	6	6	6	5	5	6	4	5	5	4	5	6	4	2	5	5	4	5	6	6	6	1	2	1	1	2	2	0	1	1	0	0
31	2	2	2	2	2	2	2	2	4	4	4	4	4	4	2	4	5	4	5	5	4	4	4	3	3	3	4	3	3	2	3	3	4	4	4	3	4	4	3	3	3	3	3	3	3	3	3	0	3
32	2	2	2	3	4	2	2	3	4	4	4	5	5	5	5	6	6	6	5	5	6	4	5	4	5	5	3	6	6	4	6	5	5	5	6	5	6	5	3	2	2	3	3	1	3	0	2	0	3
33	2	4	2	2	2	2	2	2	4	4	4	4	4	4	5	5	5	5	5	5	5	5	5	5	5	5	5	5	5	5	5	5	5	5	5	5	5	5	1	1	1	0	1	1	1	1	1	0	0
34	1	4	1	3	2	3	2	4	4	4	4	4	3	3	5	5	5	5	6	6	5	6	6	4	5	5	2	5	5	5	5	5	3	5	5	5	5	5	1	1	1	1	0	1	1	1	1	0	0
35	2	2	2	2	3	2	2	2	4	4	3	5	5	5	6	6	6	6	6	6	6	6	6	5	6	6	4	5	6	5	6	6	5	4	5	5	2	5	1	3	1	2	3	1	5	0	3	0	0
36	3	3	4	3	4	4	4	4	5	4	4	4	4	4	5	5	5	5	3	5	5	3	5	3	4	4	3	4	4	4	3	4	3	4	3	3	3	3	5	5	5	5	5	5	5	5	5	5	5
37	3	3	3	3	2	2	2	2	4	4	4	4	4	4	4	4	4	4	4	4	4	4	4	4	4	4	3	4	4	4	4	4	4	3	4	4	3	4	5	2	2	2	2	1	1	0	5	0	0
38	2	2	2	2	2	2	2	2	2	2	2	2	2	2	4	5	6	4	5	5	5	5	4	4	3	6	2	5	5	5	5	5	5	2	5	5	2	5	1	1	1	0	0	1	1	1	3	0	3
39	3	4	2	2	2	3	3	3	3	3	3	3	3	3	5	5	5	5	5	5	5	5	4	4	5	5	2	5	5	5	5	5	5	5	5	5	4	5	2	2	2	0	0	0	0	0	0	0	0
40	4	4	2	4	4	4	4	3	4	4	4	4	4	4	5	5	5	5	5	5	5	4	5	3	4	3	5	5	5	3	5	4	5	5	4	4	6	5	3	3	3	2	2	2	4	2	2	0	0
41	3	4	4	3	3	4	3	4	4	4	4	4	4	4	5	5	5	5	5	5	5	5	5	5	5	5	4	5	5	5	5	5	5	3	5	5	4	5	5	5	5	2	3	0	2	0	5	0	0
42	1	2	2	2	1	1	1	1	1	1	5	5	5	5	4	6	6	6	6	6	5	5	4	4	4	5	5	3	4	4	5	5	5	2	6	4	5	5	0	1	0	0	0	0	0	1	0	0	0
43	3	3	3	2	4	4	2	4	4	4	4	4	4	4	5	4	4	4	4	6	5	4	6	3	4	4	5	5	5	4	4	4	4	3	4	4	5	4	3	3	3	2	3	2	3	4	1	1	2
44	2	2	2	2	2	2	2	2	4	4	4	4	4	4	5	5	5	5	5	5	5	5	5	5	6	6	2	5	5	5	4	4	4	4	4	5	4	4	3	3	3	1	3	3	5	0	4	0	0
45	3	4	4	3	4	4	3	4	4	4	4	3	4	3	5	5	5	5	4	6	5	4	5	4	5	4	4	5	6	5	5	5	6	2	5	5	5	6	3	3	3	1	1	1	2	1	1	0	1
46	2	2	2	2	2	2	2	4	4	3	4	4	4	4	5	5	5	5	5	5	5	5	5	5	5	5	6	6	5	5	5	5	5	2	5	5	5	5	1	1	1	0	0	0	0	0	0	0	0
47	4	4	4	4	4	4	4	4	4	4	3	3	3	3	6	6	6	6	6	6	4	3	6	4	4	5	4	5	5	3	4	4	4	2	5	3	3	4	3	3	3	3	3	1	3	1	3	0	0
48	1	1	1	1	1	1	2	2	5	5	5	5	5	5	6	6	6	6	6	6	6	6	6	6	6	6	5	6	6	6	6	6	6	6	6	6	6	6	1	1	1	0	0	1	1	0	1	0	0
49	3	4	4	3	4	4	3	3	3	4	4	4	4	3	5	5	5	5	5	5	5	6	5	4	5	5	4	5	5	5	5	4	4	3	4	4	4	4	4	4	3	3	3	4	4	0	0	3	3
50	1	1	1	1	1	1	1	1	1	3	4	5	5	5	5	5	5	5	5	5	5	3	3	3	6	6	5	6	6	1	6	6	6	3	4	1	6	4	3	3	3	2	2	2	2	1	3	2	0
51	1	1	1	1	1	5	5	5	5	5	5	5	5	5	5	6	6	6	6	6	6	5	6	5	6	6	2	5	6	6	6	6	5	2	6	6	1	6	5	5	5	0	0	6	6	6	6	0	0
52	4	3	2	3	2	1	2	4	4	4	5	4	4	4	5	6	4	5	6	6	5	4	5	4	4	4	5	4	5	4	2	4	4	2	5	5	5	5	1	2	1	1	1	2	1	0	1	0	0
53	4	4	4	4	3	2	3	3	3	3	4	4	2	3	5	5	3	5	6	5	4	4	4	3	3	3	5	6	6	3	5	5	4	3	4	3	5	3	5	5	6	0	3	5	3	0	4	0	0
54	4	4	4	4	4	4	4	4	4	4	4	4	4	4	5	5	5	5	5	5	5	5	5	5	5	5	2	5	5	5	5	5	5	2	5	5	2	5	5	5	5	5	5	1	1	1	5	5	0
55	1	2	1	1	1	2	2	3	4	4	4	4	4	5	6	5	5	5	5	5	5	6	5	4	6	5	6	5	5	5	5	5	4	5	6	5	6	6	1	3	1	0	0	0	5	0	0	0	0
56	4	4	4	4	4	2	2	4	4	4	4	4	4	4	4	4	5	5	5	5	4	5	4	4	4	5	5	5	4	3	5	4	3	4	4	4	5	5	5	5	4	4	5	4	5	3	4	2	2
57	3	3	3	3	3	3	3	3	3	3	3	4	4	4	5	5	5	5	5	5	5	5	5	4	5	5	5	4	5	4	5	5	5	3	5	4	5	5	4	4	4	4	3	2	3	2	3	1	3
58	1	2	1	1	1	2	1	1	1	2	2	4	4	4	6	5	6	6	5	5	5	5	5	5	4	5	4	6	6	3	5	5	6	2	4	4	5	5	0	3	4	2	3	0	4	0	2	0	0
59	1	1	1	1	1	4	1	4	5	5	5	5	5	5	6	6	6	6	6	6	6	6	6	6	6	6	6	6	6	6	6	6	5	1	2	5	6	3	2	2	3	0	5	0	6	0	0	0	0
60	4	4	4	4	3	2	2	2	3	2	4	4	4	2	5	5	4	4	4	4	4	4	6	2	4	4	2	5	5	5	5	5	5	2	6	5	2	5	6	4	4	6	6	3	3	3	6	0	4
61	2	2	2	2	1	3	1	5	5	5	5	5	5	5	6	6	6	6	6	6	5	6	5	5	6	6	4	6	6	5	6	6	6	2	6	6	5	5	0	0	0	0	0	0	0	0	0	0	0
62	2	2	2	2	2	2	1	2	3	3	3	4	4	4	5	5	5	5	5	5	5	6	5	6	6	5	6	5	5	5	5	5	5	5	6	5	6	5	1	1	1	1	1	1	1	0	1	0	1
63	3	2	3	4	4	4	4	4	5	4	4	3	2	4	5	6	6	5	5	6	5	4	4	4	5	5	4	4	3	3	2	4	6	4	4	5	5	5	6	6	6	6	6	5	6	6	6	0	1
64	1	2	2	2	2	3	3	3	3	2	3	5	4	3	4	5	5	4	5	5	4	5	6	4	5	4	4	5	5	5	4	4	4	4	4	6	4	5	3	3	4	1	2	3	2	2	2	3	2
65	2	2	4	4	4	2	2	4	4	4	3	4	3	2	5	4	4	4	4	5	4	4	4	3	4	4	5	4	4	5	6	4	4	4	3	3	4	4	1	3	2	1	1	2	3	0	1	0	0
66	3	3	3	1	2	3	3	3	4	3	3	3	3	3	2	5	3	4	6	5	3	4	5	3	3	3	5	4	5	3	4	3	6	2	3	3	6	4	3	3	1	3	3	5	2	2	3	1	3
67	2	1	1	1	1	1	1	2	1	1	1	5	4	5	4	6	3	5	6	5	5	5	5	2	3	6	6	6	5	5	6	4	5	4	5	6	6	6	2	5	2	1	4	1	1	0	2	0	1
68	4	3	2	3	4	2	3	4	4	4	4	3	4	4	3	2	6	6	6	6	4	3	4	3	4	3	5	4	5	2	2	6	6	3	5	5	6	5	3	3	5	3	3	3	3	0	2	0	2
69	3	3	4	3	4	3	4	3	4	3	2	3	3	3	5	5	4	5	5	6	4	4	5	4	5	3	4	5	5	4	4	5	4	2	4	4	4	3	1	1	2	2	3	3	6	1	1	0	2
70	2	2	2	2	1	1	1	4	4	4	2	1	1	1	5	5	5	5	5	5	4	4	4	4	4	5	5	5	5	4	4	5	5	2	2	5	5	5	1	2	1	1	1	1	1	1	1	0	1
71	1	2	3	3	4	3	1	4	4	4	4	4	4	4	5	5	5	5	5	6	5	6	5	4	5	5	6	5	5	4	4	5	4	3	6	6	3	6	1	0	0	0	0	0	1	0	0	0	0
72	4	4	3	2	4	3	3	3	3	3	3	3	3	3	4	4	4	4	4	4	4	3	5	4	4	4	4	4	4	3	4	4	5	2	5	5	4	5	2	6	6	5	6	4	3	3	1	0	6
73	4	3	2	2	2	2	2	3	4	4	3	5	5	5	5	5	4	5	4	5	4	4	3	3	4	4	5	5	5	4	3	2	6	5	4	5	6	6	3	3	6	0	2	4	2	2	0	0	0
74	4	4	4	4	4	4	4	4	4	4	3	2	3	3	4	4	3	3	4	5	2	3	4	1	3	3	3	5	5	4	4	4	4	4	3	3	3	3	3	6	6	1	6	3	4	1	3	3	4
75	3	5	4	3	3	2	3	4	4	4	4	4	4	3	6	6	6	6	5	5	5	5	6	4	4	5	4	4	6	4	5	5	5	4	4	5	6	5	3	2	6	3	2	1	3	1	1	0	0
76	2	2	2	1	1	1	1	4	4	4	4	4	4	4	6	6	6	6	6	6	2	2	2	3	2	2	5	5	5	4	5	4	5	3	5	5	6	4	1	1	0	0	0	1	2	0	0	0	0
77	2	3	3	2	2	3	3	4	4	4	3	3	3	3	5	5	5	5	5	5	5	6	4	4	4	5	5	5	5	5	5	5	5	5	5	6	6	6	2	1	1	2	0	1	1	1	0	0	0
78	1	1	1	1	1	1	1	1	2	2	2	5	5	5	5	6	6	6	6	6	5	6	6	4	5	5	3	5	5	5	6	4	6	5	5	5	4	5	1	1	1	1	1	1	2	0	1	0	0
79	1	2	2	2	2	1	3	2	2	2	1	2	2	1	3	4	3	2	3	4	3	4	3	4	3	2	4	2	2	2	3	3	4	4	4	3	5	3	0	1	2	1	2	1	2	2	2	1	2
80	1	1	1	1	1	1	1	1	4	4	4	4	5	5	5	5	5	5	5	5	5	5	5	5	5	5	2	5	4	4	5	5	5	2	5	5	5	5	1	1	1	0	1	1	1	0	1	0	0
81	1	1	3	4	2	3	2	2	1	1	2	3	2	2	6	6	6	5	5	5	5	6	6	5	6	5	2	5	5	6	4	4	4	2	6	4	2	6	2	1	2	0	1	0	1	0	0	0	1
82	5	5	5	5	5	4	4	4	4	4	4	4	4	4	6	6	6	6	6	6	6	6	6	5	6	6	6	6	6	6	6	6	6	6	6	6	6	6	0	0	2	0	0	0	4	0	0	0	0
83	1	2	1	1	1	2	1	2	1	2	1	2	2	2	5	4	5	4	5	4	4	4	4	4	4	4	2	3	4	2	3	4	3	5	3	4	4	4	2	1	2	3	2	2	3	1	1	1	2
84	3	2	3	4	4	4	3	3	3	3	3	2	3	3	5	4	4	5	5	5	4	3	4	2	3	3	4	4	4	3	2	1	5	3	3	3	4	4	4	3	3	0	3	3	5	2	2	0	0
85	2	4	4	3	3	3	3	4	4	4	4	5	5	5	5	5	5	5	5	5	5	5	5	5	5	5	4	5	5	3	3	2	6	3	5	6	5	5	3	2	3	0	1	3	3	0	3	0	0
86	1	1	1	2	3	2	1	2	3	2	1	2	3	2	3	4	3	4	2	4	3	5	4	3	4	3	3	3	3	3	3	5	5	2	4	4	4	3	3	2	3	3	3	2	3	1	3	3	4
87	1	2	1	2	1	1	1	4	4	4	4	5	5	5	6	5	4	4	5	5	4	6	6	4	5	5	5	6	5	4	4	4	5	5	4	6	5	6	1	0	0	0	0	0	0	0	0	0	0
88	1	3	2	3	1	1	1	2	1	1	2	1	2	1	5	6	5	6	5	6	6	6	6	4	5	5	3	5	6	4	6	6	6	2	5	5	1	6	2	4	4	1	1	1	2	1	1	0	1
89	1	1	1	1	1	1	3	4	5	5	5	5	5	5	6	6	2	6	6	6	6	5	6	2	5	5	6	6	6	6	6	6	6	5	5	6	5	6	3	2	2	1	6	2	6	0	3	0	0
90	4	5	4	4	4	2	2	4	4	4	4	4	4	4	5	6	5	6	6	6	6	6	6	5	6	6	6	6	6	6	6	6	6	6	6	6	6	6	2	2	2	0	0	2	3	2	1	0	0
91	4	2	1	1	2	1	1	4	4	3	2	4	4	4	5	5	5	5	6	6	5	3	5	4	4	5	6	6	6	6	6	6	5	6	6	6	6	6	1	0	0	0	0	0	3	0	1	0	0
92	4	4	4	4	4	3	4	4	4	4	4	4	4	4	3	5	4	4	5	5	4	4	4	4	4	4	4	4	4	4	3	3	5	3	4	5	5	5	3	5	4	0	3	2	3	0	3	0	0
93	2	2	2	2	2	2	2	4	4	4	4	4	4	4	6	5	6	6	6	6	6	6	6	6	5	5	5	5	5	6	6	6	6	5	5	5	5	5	1	1	1	1	0	0	0	1	0	0	0
94	2	2	3	3	3	2	2	4	4	4	4	4	4	4	4	4	5	4	5	5	5	5	3	3	3	5	6	5	5	4	5	4	3	3	5	5	4	4	0	2	0	0	0	0	3	0	0	0	0
95	2	2	2	2	2	2	3	3	4	4	4	4	4	4	5	5	5	5	5	5	5	5	5	4	5	5	5	5	5	5	5	5	5	4	5	5	4	5	3	3	3	1	1	3	3	1	1	0	1
96	4	2	4	2	2	3	2	4	4	4	4	4	4	4	5	5	5	5	6	6	5	4	6	5	4	5	4	5	5	5	6	5	5	2	5	5	3	5	2	1	1	1	5	1	2	1	1	1	0
97	3	4	4	3	4	4	3	4	4	4	4	3	3	3	2	5	3	5	1	3	4	1	2	1	1	1	1	2	2	2	2	2	4	3	2	1	1	1	6	6	6	6	6	6	6	1	6	1	4
98	4	4	4	3	5	2	3	3	3	3	2	4	4	4	5	4	3	4	6	6	5	4	6	2	4	5	5	5	6	5	6	5	5	5	4	4	5	4	1	2	1	1	0	0	3	0	0	0	0
99	1	1	1	1	1	2	2	2	2	2	2	5	5	5	2	6	3	3	5	5	3	1	2	1	1	1	1	3	4	1	5	3	4	2	1	2	4	1	6	6	6	6	6	6	6	4	6	0	2
100	3	4	3	4	2	2	3	3	2	3	3	3	3	3	3	4	2	4	3	5	3	3	5	3	3	3	4	5	4	3	2	2	3	4	2	5	3	3	2	2	3	2	2	0	0	1	2	0	0
101	1	1	1	1	1	1	1	1	1	1	5	5	5	5	2	6	6	6	6	6	6	6	5	6	5	4	4	3	3	3	3	3	3	1	1	1	6	1	6	6	6	6	6	6	6	1	3	5	6
102	5	5	5	5	5	5	5	5	5	5	5	5	5	5	6	6	6	6	6	6	6	6	6	6	6	6	5	6	6	6	6	6	6	6	6	6	6	6	1	1	1	1	1	1	2	1	1	1	1
103	4	4	2	2	2	2	2	4	4	4	4	4	4	4	5	5	5	5	5	5	5	3	5	3	3	4	3	5	5	3	4	2	5	3	3	3	3	5	3	2	1	3	3	3	3	3	3	1	3
104	4	4	4	4	4	4	4	4	4	4	4	4	4	4	5	5	5	5	5	5	5	5	5	5	5	5	6	5	5	5	5	5	5	6	5	5	5	6	1	1	1	1	1	1	1	1	1	1	1
105	1	2	2	3	2	3	3	4	3	3	4	4	3	3	4	5	5	5	5	5	4	4	5	4	4	4	5	4	4	3	3	3	4	3	3	4	4	4	2	3	3	1	1	2	5	3	1	0	0
106	3	4	3	4	4	3	4	4	3	4	4	3	3	3	3	5	3	3	4	4	4	3	3	3	3	4	4	3	4	3	3	4	5	3	4	4	2	4	2	3	3	1	1	3	5	3	1	0	0
107	4	5	5	1	4	2	4	4	4	4	4	4	4	4	5	6	6	6	6	5	5	5	6	5	4	4	5	6	4	1	5	4	4	5	4	3	3	4	5	3	3	1	3	1	3	0	1	0	0
108	1	1	1	1	1	1	1	5	5	5	5	5	5	5	5	5	5	6	6	6	6	6	5	5	6	4	6	6	5	6	6	5	5	1	5	6	4	6	4	3	2	2	1	1	1	1	1	0	2
109	2	2	2	2	1	1	1	2	2	2	4	5	5	5	4	5	4	5	5	5	6	4	5	2	4	4	5	2	3	2	5	5	5	5	4	5	6	6	1	1	1	1	0	1	1	0	0	0	0
110	4	5	4	4	3	3	3	5	5	4	5	5	4	4	6	6	5	5	5	5	6	6	6	5	6	5	4	5	6	6	6	6	6	1	6	6	2	6	1	4	4	2	6	0	6	0	4	0	0
111	2	4	3	4	4	3	3	3	4	4	4	3	3	3	4	5	5	4	4	5	5	4	4	4	4	4	4	4	4	4	5	4	5	3	4	4	4	4	3	3	3	3	3	3	3	2	3	0	3
112	1	1	1	1	1	2	2	2	2	2	2	5	5	5	2	6	3	3	4	4	3	1	2	1	1	1	1	3	4	1	5	3	4	2	1	2	4	1	6	6	6	6	6	5	3	3	6	0	2
113	2	2	2	2	2	2	2	4	4	4	4	4	4	4	5	5	5	5	5	5	5	5	5	5	5	5	5	5	5	5	5	5	5	4	5	5	2	5	3	3	3	0	0	0	3	0	0	0	0
114	2	4	2	2	2	3	3	4	4	4	4	4	4	4	5	5	4	5	6	6	5	4	5	5	5	4	4	5	6	5	5	5	5	3	5	5	5	5	4	5	3	1	2	2	2	1	2	0	2
115	3	3	3	2	2	2	2	4	4	4	4	4	4	4	6	6	6	6	6	6	6	6	6	6	6	6	6	5	5	6	3	3	6	4	6	6	5	6	2	2	2	2	2	2	3	0	2	0	2
116	3	4	4	4	4	4	3	4	4	4	4	3	4	3	5	6	5	5	5	5	5	5	5	5	4	5	2	5	5	5	5	5	5	2	5	5	4	5	2	1	1	3	1	2	1	3	1	0	0
117	1	1	1	1	2	3	3	3	3	2	3	4	4	4	4	4	4	4	4	4	4	4	3	3	3	4	3	4	3	4	3	3	4	4	4	4	3	4	1	1	1	2	3	2	1	2	0	2	1
118	2	2	2	2	2	2	2	3	3	3	2	3	3	3	4	3	3	4	4	4	4	3	3	3	3	4	3	3	4	3	3	3	3	4	3	3	4	3	1	2	1	1	2	1	1	2	2	2	1
119	2	2	2	1	2	2	4	4	2	2	2	4	4	4	5	5	4	5	5	6	4	5	5	4	4	4	6	4	5	6	2	3	4	4	5	5	5	6	1	4	5	1	2	1	1	0	1	0	1
120	2	3	2	2	2	2	2	4	4	4	4	4	4	4	5	5	5	5	5	5	5	6	5	5	5	5	5	6	6	5	4	5	6	3	6	6	4	5	0	1	1	0	0	0	1	0	0	0	0
121	1	1	1	1	1	1	1	1	3	4	4	5	5	5	5	5	5	5	5	5	5	4	5	4	4	4	5	4	3	4	1	4	5	4	4	5	6	4	2	2	2	1	1	0	0	0	0	0	0
122	2	2	2	2	2	2	2	4	4	4	4	4	4	4	5	5	5	5	5	5	5	5	5	5	5	5	5	5	5	5	5	5	5	4	5	5	2	5	3	3	3	0	0	0	3	0	0	0	0
123	2	2	2	2	2	2	2	2	2	2	2	4	4	5	5	5	4	5	5	5	5	4	5	4	5	5	4	4	4	4	4	3	4	3	4	4	4	4	2	2	2	2	2	2	2	2	2	0	2
124	1	1	1	1	1	1	1	1	1	1	1	3	4	4	5	5	5	5	5	5	5	5	5	5	5	5	6	5	5	5	5	5	5	6	5	5	6	5	1	1	1	1	1	3	0	0	0	0	0
125	3	3	3	3	3	3	3	3	3	3	2	3	3	3	5	5	5	5	5	6	5	5	5	5	5	5	3	5	5	5	5	5	5	4	5	5	2	5	3	3	3	3	3	3	3	3	3	3	3
126	2	4	3	4	3	4	2	3	2	3	4	5	5	4	5	6	6	6	5	6	5	5	6	5	5	6	4	5	6	6	6	6	6	1	6	6	1	6	0	0	0	0	0	0	1	0	0	0	0
127	4	3	4	3	2	2	2	4	4	4	2	4	4	4	5	5	5	5	5	6	5	5	5	4	5	5	6	5	5	5	5	4	5	5	5	5	6	5	0	1	0	0	0	0	0	0	0	0	0
128	2	4	3	4	4	4	4	3	4	3	3	4	4	4	4	4	4	4	4	4	3	2	3	2	3	2	4	3	3	3	3	4	4	2	3	3	4	3	5	5	5	4	5	5	5	4	5	0	4
129	2	2	2	2	2	4	3	3	4	2	2	2	4	4	3	5	5	5	4	5	3	3	3	3	3	4	4	3	3	3	3	3	4	3	4	4	4	3	3	3	3	3	3	3	0	1	0	0	1
130	1	2	2	1	1	1	1	2	4	3	4	4	4	4	6	6	6	6	6	6	6	6	6	6	6	6	1	6	6	5	6	6	5	1	6	6	6	6	3	2	1	3	1	3	1	4	1	0	0
131	4	4	3	4	5	4	5	4	3	4	4	3	3	3	5	6	5	6	6	6	5	5	5	5	5	5	5	5	5	5	5	5	5	5	4	4	4	4	5	5	3	5	6	3	3	3	5	0	0
132	5	3	2	2	2	2	3	4	4	4	4	5	5	5	5	6	5	5	5	5	5	4	5	5	5	5	5	5	5	4	4	5	5	3	5	5	5	5	1	3	5	1	5	2	5	0	4	0	0
133	1	1	1	1	1	1	1	1	1	4	4	5	5	5	5	6	5	5	5	5	4	5	5	1	4	4	4	4	4	5	5	1	4	3	3	1	4	5	5	6	6	0	0	5	6	0	3	0	0
134	2	2	2	2	2	2	2	4	4	4	4	4	4	4	5	5	5	5	5	5	5	5	5	5	5	5	5	5	5	5	5	5	5	5	4	4	3	4	2	3	2	1	2	1	3	1	5	0	0
135	1	1	1	1	1	1	1	3	3	2	4	4	4	4	5	5	4	5	5	5	5	5	5	4	5	5	6	5	5	4	4	3	5	4	5	5	5	5	2	2	2	1	1	1	1	1	1	0	1
136	3	3	3	2	2	4	2	4	4	4	4	4	4	4	5	5	5	5	5	5	5	5	5	5	5	5	2	5	5	5	6	4	5	2	5	5	2	4	3	3	4	3	3	2	3	1	2	2	3
137	2	2	2	3	3	2	3	4	3	4	4	2	3	3	6	5	5	5	6	5	4	4	3	3	4	4	5	3	4	1	2	2	5	3	2	3	5	2	4	5	5	4	6	0	6	0	0	0	2
138	3	4	4	1	4	2	3	5	5	5	5	3	3	3	5	6	4	6	6	6	6	6	6	5	5	5	6	5	5	5	5	5	6	4	5	6	6	6	1	3	3	1	1	1	3	0	1	0	0
139	4	3	4	4	4	4	4	4	4	4	4	4	4	4	5	5	5	5	5	5	5	5	5	5	5	5	4	5	5	5	5	5	5	2	5	5	4	5	6	6	6	6	6	2	6	2	5	6	2
140	3	4	2	3	3	3	4	4	4	4	4	3	3	3	5	6	4	5	6	6	6	6	6	4	5	5	5	5	5	5	5	5	5	4	4	4	5	4	2	2	2	2	1	2	1	0	1	0	0
141	3	3	3	3	3	3	2	3	2	3	2	3	3	3	6	6	6	6	5	5	5	5	6	5	5	5	1	5	5	5	5	5	5	3	5	6	4	6	1	0	0	0	0	0	3	0	0	0	0
142	1	1	1	1	1	4	3	3	3	4	4	5	5	3	5	5	5	5	6	6	5	4	3	2	4	4	3	4	4	4	4	4	4	2	5	6	3	1	0	3	3	3	1	0	2	2	1	0	0
143	4	3	5	5	4	5	4	5	4	4	4	2	2	4	5	5	5	6	5	6	6	5	5	5	5	5	5	5	5	4	4	4	6	4	5	5	5	5	6	4	4	5	5	4	6	4	5	3	5
144	3	3	3	3	3	3	3	4	4	4	4	4	3	3	4	4	5	5	5	5	5	4	4	4	4	4	3	5	5	5	5	5	5	2	5	5	2	5	0	0	0	0	0	0	0	0	0	0	0
145	4	5	5	5	4	5	4	5	4	4	4	2	2	4	5	5	5	6	5	6	6	5	5	5	5	5	5	5	5	4	4	4	6	4	5	5	5	5	6	4	4	5	5	4	6	4	5	2	5
146	5	2	3	4	4	4	3	2	3	2	3	3	4	3	6	6	2	5	5	6	4	2	4	3	4	4	3	5	5	4	3	3	5	5	2	2	1	2	6	6	6	6	6	6	6	6	6	3	6
147	4	4	4	4	4	4	4	4	4	4	4	4	4	4	5	5	5	5	5	5	5	5	5	5	5	5	4	5	5	5	5	5	5	4	5	5	4	5	1	1	1	1	1	1	1	1	1	0	1
148	4	4	4	4	4	4	4	4	4	4	4	4	4	4	6	5	5	5	5	5	5	5	5	5	5	5	2	5	5	5	5	5	5	4	5	5	2	5	5	4	5	1	5	2	2	2	2	0	1
149	4	4	4	2	2	2	2	4	4	4	4	3	3	3	4	6	5	6	6	6	5	6	6	6	6	6	5	6	6	5	6	6	6	2	6	6	3	6	5	5	4	3	3	3	5	2	2	0	2
150	1	1	1	1	1	1	1	1	3	4	4	4	4	4	6	6	6	6	6	6	6	6	4	3	4	4	3	4	5	4	6	4	5	4	4	3	4	4	3	3	3	1	0	0	0	6	6	0	4
151	1	1	1	1	3	2	3	4	4	4	4	4	4	4	5	5	5	5	6	6	5	5	5	5	5	5	2	5	6	6	6	6	5	1	6	3	4	4	3	3	3	0	2	2	3	0	6	0	0
152	4	4	4	5	4	3	4	3	4	4	3	4	4	5	4	3	4	4	4	5	4	5	6	5	4	4	1	3	4	5	6	5	5	2	6	5	2	6	3	4	4	0	0	0	0	0	6	0	0
153	4	4	4	4	4	3	3	4	4	4	4	3	3	3	5	5	4	4	6	5	4	4	4	2	3	3	5	2	4	3	4	4	3	2	3	4	2	4	3	3	3	3	5	5	5	2	5	0	5
154	1	1	1	1	1	1	1	5	5	5	5	5	5	5	6	6	6	6	6	6	6	6	6	6	6	6	1	6	6	6	6	6	5	1	6	6	1	5	2	2	2	0	0	0	0	0	0	0	0
155	2	2	2	2	2	2	2	4	4	4	4	4	4	4	4	5	3	6	6	6	5	4	3	4	5	5	4	4	5	5	5	5	3	2	5	5	4	5	3	2	1	1	2	2	3	1	1	1	0
156	4	3	3	4	4	4	4	4	4	4	4	3	3	3	4	4	4	4	4	4	4	4	5	5	3	4	3	4	4	4	4	3	5	3	3	3	2	4	3	3	3	3	3	3	3	3	4	3	3
157	4	3	3	4	4	4	4	4	4	4	4	3	3	3	4	4	4	4	4	4	4	4	5	5	3	4	3	4	4	4	4	3	5	3	3	3	2	4	3	3	3	3	3	3	3	3	4	3	3
158	3	2	2	2	3	1	3	1	1	1	4	4	4	4	6	5	5	4	5	5	4	4	5	4	4	4	3	5	4	3	4	3	5	3	4	4	4	4	1	3	1	1	1	1	1	1	1	0	0
159	3	4	2	4	3	2	2	4	4	4	4	5	4	4	4	3	3	5	5	5	4	5	5	2	5	5	5	6	6	5	4	5	5	3	5	4	4	5	5	6	6	5	5	5	5	5	6	0	0
160	2	2	2	2	2	2	2	2	2	2	2	2	4	4	5	5	5	5	5	5	5	5	5	5	5	5	2	5	5	5	5	5	2	2	5	5	5	5	0	0	0	0	0	0	0	0	0	0	0
161	5	2	3	5	5	3	5	1	1	1	1	3	2	3	6	5	5	5	6	6	5	1	5	1	5	3	3	5	5	1	5	1	4	1	1	1	1	1	6	6	6	6	6	6	6	6	5	5	5
162	2	2	2	2	2	3	2	4	4	4	4	4	4	4	5	5	5	5	5	5	5	4	5	4	4	5	5	5	4	5	4	5	5	2	5	5	4	6	5	4	4	3	5	0	3	0	3	0	0
163	4	4	3	2	3	2	2	4	4	4	4	4	4	4	4	5	5	5	5	5	4	5	6	4	4	5	4	5	5	5	5	5	5	4	3	4	5	5	2	6	5	5	5	3	4	0	2	0	1
164	2	2	2	2	2	2	2	4	4	4	4	4	4	4	5	5	5	5	5	5	4	5	5	4	4	4	4	4	5	5	5	4	5	3	4	3	4	4	0	1	1	1	0	0	1	0	1	0	0
165	3	4	2	4	4	4	4	4	4	4	4	3	4	4	4	5	6	6	6	6	4	4	3	1	3	4	4	5	5	2	5	5	6	2	5	3	1	2	3	3	3	2	5	5	6	3	3	0	3
166	4	4	4	4	4	4	4	4	5	4	4	3	3	3	5	5	4	5	5	5	4	4	6	4	5	5	6	5	5	4	4	4	3	6	4	4	6	4	3	3	3	3	5	2	5	0	1	1	0
167	1	1	1	1	1	1	1	4	4	4	4	4	4	4	5	6	5	5	6	5	6	6	6	5	6	5	6	6	6	6	5	5	5	4	5	6	6	5	3	3	3	2	6	3	6	0	6	0	0
168	3	4	3	3	3	3	3	4	3	3	3	4	4	3	5	5	5	5	5	5	5	5	6	3	5	4	5	5	5	3	4	4	4	2	4	2	3	4	5	5	5	5	5	3	5	3	2	3	3
169	3	4	2	3	2	2	2	4	4	4	4	3	3	4	5	5	4	5	4	4	4	4	6	4	5	5	5	5	5	4	5	4	3	4	4	5	4	6	3	4	3	2	2	2	2	2	2	0	0
170	5	2	2	2	2	4	2	4	4	4	4	4	4	4	6	6	6	6	6	6	6	6	6	5	5	5	2	5	6	6	2	4	4	3	4	5	3	6	3	3	3	4	2	2	2	2	2	4	2
171	4	4	2	4	4	2	2	4	4	4	4	3	4	4	5	4	5	5	5	4	4	3	4	3	4	4	5	4	4	3	3	4	5	5	4	4	5	5	5	5	5	5	6	3	5	3	4	0	2
172	2	2	2	2	2	2	2	4	4	4	4	4	4	4	6	6	6	6	5	5	5	4	5	6	6	6	4	5	5	5	6	5	5	4	5	4	3	3	4	4	4	3	6	3	6	0	5	0	0
173	3	4	2	4	4	4	4	4	2	4	4	3	3	3	4	6	5	5	6	5	4	5	4	3	3	4	5	5	5	3	5	3	5	4	5	5	4	5	4	3	3	5	5	1	1	2	1	0	0
174	2	2	2	2	2	2	2	2	2	2	2	4	4	4	1	2	1	5	5	4	3	2	3	2	3	3	4	5	5	2	4	2	2	3	2	2	4	3	5	5	3	3	5	3	5	1	2	0	1
175	1	1	1	1	2	2	2	3	2	2	3	4	4	4	5	6	5	5	4	5	3	3	6	3	3	2	3	6	6	4	2	4	6	2	3	3	3	5	2	3	3	1	3	2	4	0	4	0	0
176	3	5	4	4	4	3	3	3	4	4	4	3	3	3	3	4	3	3	4	4	3	4	3	3	3	3	4	4	3	2	3	3	4	4	3	3	5	5	6	3	3	3	3	4	4	1	3	3	3
177	1	1	1	1	1	1	1	1	1	1	1	1	1	1	4	4	4	4	4	4	4	4	3	3	3	3	3	4	4	4	4	4	4	3	4	4	4	4	1	1	1	2	3	1	0	5	4	2	0
178	2	2	2	2	2	2	2	2	2	2	2	4	4	4	5	5	4	5	5	5	4	3	5	4	4	4	5	4	5	3	3	3	6	4	3	3	5	3	5	5	3	3	3	3	3	3	3	0	0
179	4	4	4	4	4	1	1	4	4	4	4	4	4	4	4	4	4	4	5	5	4	4	6	4	4	4	2	5	5	4	5	4	5	2	6	6	2	6	4	4	4	0	4	2	2	0	1	0	0
180	1	1	1	1	1	1	4	4	4	4	4	5	5	5	6	6	6	6	6	6	6	6	4	5	5	2	2	5	5	5	5	5	5	5	6	6	6	4	1	1	0	3	0	1	1	0	0	0	0
181	2	2	2	2	2	2	2	4	4	4	4	4	4	4	5	5	5	5	5	5	5	5	4	5	5	5	5	5	5	5	5	5	5	5	5	5	5	5	1	0	2	1	0	1	2	1	1	0	0
182	2	2	2	2	2	2	2	4	4	4	4	4	4	4	5	6	6	6	6	6	6	5	6	3	5	5	2	5	4	5	6	6	6	1	3	4	3	5	3	2	2	2	6	6	6	0	6	0	0
183	4	2	3	2	2	3	4	4	3	3	3	3	3	3	3	4	3	4	4	5	4	4	2	3	4	4	4	3	3	3	4	3	4	4	4	2	5	4	2	3	3	4	3	3	5	1	3	0	3
184	3	4	3	2	2	2	2	3	3	4	4	3	4	4	5	5	5	5	5	5	5	4	5	2	4	4	5	4	4	4	6	5	6	5	4	3	4	3	5	5	6	1	5	3	4	1	1	1	1
185	1	1	2	2	2	3	4	4	4	5	5	3	3	3	6	6	5	6	5	5	4	3	4	5	5	5	6	6	6	5	6	6	6	6	6	3	6	6	6	5	5	5	6	5	6	1	5	0	0
186	1	2	1	1	1	1	1	1	1	1	1	4	4	4	5	5	5	5	5	5	5	6	5	5	5	5	5	5	6	4	6	5	4	4	4	5	5	5	1	1	1	0	1	1	1	1	1	0	1
187	4	2	4	2	2	4	4	2	2	2	4	3	3	3	5	5	5	5	5	5	5	5	5	5	5	5	2	5	5	5	5	5	5	2	5	5	2	5	5	5	5	5	5	3	5	5	5	0	5
188	2	2	2	2	2	3	2	4	4	4	4	4	4	4	5	5	5	5	5	5	5	5	5	3	4	4	5	5	4	4	4	4	3	3	5	4	4	5	1	1	1	1	1	0	1	0	1	1	0
189	5	5	5	5	5	5	5	5	5	5	5	5	5	5	6	6	6	6	6	6	6	6	6	6	6	6	4	6	6	6	6	6	6	1	6	6	1	6	6	6	6	2	2	3	3	1	2	2	2
190	3	2	2	2	2	2	2	2	2	2	2	4	4	4	3	5	5	5	3	5	5	5	2	3	3	4	5	3	5	5	5	2	2	2	5	5	2	5	4	4	4	2	3	2	2	3	2	0	0
191	3	4	4	3	5	4	3	4	4	4	4	4	5	4	5	5	4	5	5	5	4	4	4	4	3	4	4	4	5	3	4	3	4	2	4	4	4	3	3	2	1	2	3	3	3	1	2	0	2
192	2	4	3	2	2	2	2	4	4	4	4	4	3	4	3	5	5	5	5	5	4	4	4	4	4	5	5	5	5	4	4	4	5	3	4	4	5	4	2	2	1	1	1	1	1	1	1	0	0
193	1	2	1	1	1	1	1	4	4	4	4	5	5	5	5	5	5	5	5	5	5	4	4	3	5	5	5	5	5	5	5	5	5	3	5	5	5	6	1	1	1	0	0	1	1	0	0	0	0
194	2	2	5	3	4	4	2	4	5	4	4	5	4	4	5	6	5	6	6	5	5	6	6	4	5	4	5	6	5	5	5	5	6	6	5	6	6	6	2	2	2	1	2	1	2	0	6	0	3
195	2	4	2	2	2	2	3	5	3	3	3	4	4	4	5	5	5	5	5	5	4	5	3	3	4	4	5	5	5	4	5	5	5	3	5	5	4	5	3	5	5	5	3	3	3	3	3	0	3
196	2	4	2	2	2	2	4	4	4	4	4	4	4	4	6	5	5	5	5	5	4	5	5	4	4	4	5	5	5	4	5	4	3	4	4	5	4	4	4	4	4	6	6	3	6	0	6	0	0
197	2	2	2	2	2	2	2	4	4	4	4	4	4	4	5	5	4	5	5	5	5	4	5	3	5	5	5	4	4	4	5	4	5	3	5	5	4	5	2	2	2	2	1	1	2	1	0	0	0
198	5	5	4	3	3	5	3	5	3	3	3	5	3	4	3	4	3	4	3	4	3	4	3	4	5	5	2	5	4	4	4	3	4	3	5	4	3	4	3	4	3	4	3	3	4	6	5	4	4
199	2	3	3	3	3	3	2	2	3	3	3	3	3	3	4	5	5	5	5	5	5	5	5	4	4	4	2	5	5	5	5	5	5	2	5	5	2	5	3	3	3	3	3	3	3	3	3	2	3
200	3	3	3	3	4	4	4	3	3	3	3	3	3	3	5	5	2	5	5	5	5	4	5	3	4	4	4	5	5	3	4	2	2	4	4	4	3	4	3	3	3	5	3	4	3	3	3	2	3
201	4	3	3	3	4	2	3	4	3	5	3	4	4	3	5	5	4	4	3	4	4	3	3	4	3	5	2	3	2	4	3	4	5	4	4	3	3	3	3	2	3	2	3	3	4	2	3	3	2
202	4	4	4	4	4	4	4	4	4	4	4	2	2	2	5	5	4	4	5	5	4	3	5	3	3	4	3	3	4	2	3	2	5	2	3	2	3	2	4	5	4	1	4	4	1	0	2	0	0
203	3	4	2	3	2	2	3	3	3	3	3	3	3	3	5	5	4	4	4	4	4	4	4	4	4	4	4	3	4	4	3	3	3	3	4	4	3	4	3	4	5	6	3	3	0	3	3	5	3
204	1	1	1	1	1	1	1	5	5	5	5	5	5	5	5	5	4	5	5	5	4	5	5	4	5	5	2	5	5	5	5	5	5	2	5	5	2	5	2	2	6	2	2	1	1	0	2	2	0
205	2	1	1	1	4	2	2	1	1	1	1	5	5	5	6	6	6	6	6	6	6	6	6	6	6	6	6	6	6	6	4	6	6	3	6	6	6	6	1	1	0	0	0	0	1	0	0	0	0
206	2	2	2	2	2	2	2	2	4	4	4	4	4	4	5	5	5	5	5	5	5	5	5	5	5	5	2	5	5	5	5	5	5	2	5	5	2	5	5	6	6	5	6	0	6	0	0	0	0
207	2	2	2	2	2	2	2	2	4	4	4	4	4	4	5	5	5	5	5	5	5	4	5	3	5	5	4	5	5	5	5	5	5	2	5	5	2	5	4	4	4	4	2	2	6	2	3	0	2
208	2	5	5	5	5	5	5	5	5	5	5	5	1	1	5	5	4	4	4	5	3	3	4	1	3	4	3	3	3	3	4	4	3	3	4	4	3	3	6	6	6	6	6	6	6	6	6	0	6
209	2	4	2	2	3	3	2	4	3	3	4	4	4	3	5	5	5	5	5	5	4	3	2	2	2	3	3	3	4	2	4	4	5	3	2	4	3	4	2	3	2	1	2	3	0	1	1	0	1
210	1	1	1	1	1	1	1	1	1	1	1	5	5	5	6	6	6	6	6	6	6	6	6	3	6	6	6	6	6	6	6	6	6	6	6	6	6	6	1	1	1	0	1	5	6	0	0	0	0
211	3	3	3	2	3	3	2	4	4	4	4	4	4	4	5	5	5	5	5	5	4	5	5	5	5	5	4	4	5	4	5	5	5	5	5	5	4	5	5	4	5	5	3	1	2	1	1	5	2
212	1	1	1	1	1	1	1	5	5	5	5	5	5	5	6	6	6	6	6	6	6	6	6	5	6	6	6	6	6	6	6	6	6	6	6	6	6	6	1	1	1	0	0	0	0	0	0	0	0
213	2	2	2	2	2	2	2	4	4	4	4	4	4	4	5	5	3	4	6	5	5	5	3	4	5	5	4	5	5	4	5	5	4	5	5	2	4	3	1	3	3	2	3	1	5	0	1	0	3
214	2	4	2	2	2	2	2	4	4	4	4	4	4	4	5	5	5	5	5	5	5	2	5	4	5	5	5	5	5	3	3	3	4	2	3	5	5	3	3	2	2	2	2	2	2	2	2	0	2
215	1	1	1	2	2	2	2	2	2	2	4	4	4	4	6	5	5	5	5	6	5	5	5	5	5	5	4	5	5	5	5	5	5	5	5	5	5	4	3	2	2	2	2	2	2	2	2	0	3
216	2	2	2	2	1	4	2	4	3	4	4	3	4	3	4	5	6	5	6	5	5	5	3	2	3	5	6	3	5	2	5	5	3	2	4	1	4	3	5	4	3	2	5	3	3	1	2	0	5
217	1	1	1	1	1	1	1	4	4	4	4	5	1	5	1	1	1	1	1	1	1	1	1	1	1	1	1	1	1	1	1	1	3	1	1	1	1	1	0	0	0	0	0	0	0	0	0	0	0
218	3	4	3	4	4	4	4	3	3	4	4	3	3	3	4	4	3	4	5	5	3	4	4	4	4	4	4	4	4	3	4	4	5	3	3	3	4	3	3	3	3	5	3	3	3	3	3	2	2
219	2	4	2	2	2	2	3	4	4	4	4	3	3	4	5	5	5	5	5	5	4	5	5	3	5	5	4	4	5	4	5	4	4	4	4	5	4	4	2	3	3	0	0	1	6	0	1	1	0
220	1	1	2	2	2	2	2	4	3	2	3	4	4	4	5	4	4	5	5	5	5	5	4	4	5	5	2	5	5	4	2	4	4	5	4	4	5	4	2	1	1	1	0	0	2	1	2	0	0
221	2	2	2	1	1	2	1	1	2	1	1	2	2	2	6	6	5	6	5	6	5	5	6	5	6	6	2	5	5	5	5	6	4	2	5	6	3	5	3	3	2	2	2	2	2	0	3	2	2
222	2	4	2	2	3	2	4	4	4	4	4	4	4	4	5	6	5	5	5	5	5	2	5	4	5	5	5	5	5	3	2	5	5	1	3	3	4	5	3	3	3	3	3	3	6	0	2	0	0
223	2	3	2	2	3	2	4	4	4	5	5	4	4	4	4	5	5	6	6	5	5	6	6	4	5	5	5	5	6	3	5	5	6	4	5	5	4	5	2	3	1	1	1	1	5	1	0	1	0
224	2	2	2	2	2	3	2	3	2	3	2	2	2	2	3	4	4	4	4	3	3	3	3	4	4	4	3	3	3	3	4	4	4	3	3	3	4	3	5	5	5	5	5	5	5	5	5	5	5
225	2	2	2	2	2	2	2	2	2	2	2	4	4	4	5	4	5	5	5	5	3	4	4	3	4	4	5	5	5	4	5	5	5	3	5	5	4	4	3	2	4	2	2	2	3	2	2	0	2
226	1	1	1	1	1	1	1	1	1	2	4	4	4	4	4	4	4	4	4	4	3	3	3	3	3	3	4	3	3	3	3	3	3	4	3	3	4	3	2	2	2	2	2	2	3	3	3	2	2
227	1	1	1	1	1	1	1	4	4	4	4	4	4	4	5	5	5	5	5	5	5	5	5	5	5	5	3	5	5	5	5	5	5	2	5	5	2	5	3	3	3	3	5	4	4	3	1	1	0
228	1	1	1	1	1	1	1	3	4	4	4	3	4	4	3	4	4	4	4	4	4	4	3	3	3	3	4	3	3	3	3	3	3	4	3	3	4	3	3	3	3	3	2	3	3	3	3	2	3
229	3	3	3	3	2	3	3	3	3	3	3	3	3	3	5	5	5	5	5	5	5	5	5	5	5	5	3	5	5	5	5	5	5	2	5	5	2	5	3	3	3	3	3	3	3	3	3	3	3
230	1	1	1	1	1	1	1	5	5	5	1	1	1	1	6	6	5	6	6	6	5	6	5	3	4	6	6	6	5	6	5	5	3	6	4	4	5	5	1	3	2	0	0	2	6	0	0	0	0
231	5	5	5	5	5	5	4	5	4	5	4	5	5	5	5	5	5	5	6	5	6	5	5	5	5	5	1	6	6	6	5	5	5	2	5	5	2	6	5	5	6	6	6	5	6	6	6	6	5
232	4	5	5	5	5	5	5	5	5	5	5	5	5	5	6	6	6	6	6	6	6	5	5	6	6	6	1	6	6	6	6	6	6	1	6	5	2	5	6	6	6	6	6	6	6	5	5	6	6
233	4	3	3	4	4	3	4	3	4	3	4	4	3	4	6	5	4	5	4	4	5	4	5	5	5	5	3	5	5	5	4	5	4	2	5	4	2	5	2	3	3	3	2	3	2	2	2	3	3
234	4	3	3	3	3	3	3	3	3	3	3	2	3	5	5	5	5	4	4	4	4	4	4	5	5	5	2	6	6	6	6	6	6	4	5	5	2	5	5	5	5	4	4	5	5	5	6	6	4
235	1	1	1	2	3	2	3	4	4	5	5	5	5	5	6	6	6	6	6	6	6	6	6	6	6	6	1	6	6	6	6	6	6	3	5	5	4	6	5	5	5	5	5	3	3	2	3	5	1
236	4	4	4	4	4	3	2	3	4	4	4	3	2	2	3	3	4	4	5	5	4	2	4	1	3	2	3	4	5	2	3	5	6	1	4	1	4	1	3	3	3	1	3	3	3	2	2	0	1
237	4	4	4	3	3	3	2	4	4	3	4	4	3	2	3	3	2	4	5	5	4	3	4	2	3	1	3	5	6	3	5	5	6	1	4	4	3	2	5	3	3	1	5	3	3	1	2	0	1
238	4	4	2	2	4	2	3	4	3	3	3	3	4	3	4	6	6	5	6	6	5	4	4	4	4	4	5	5	5	3	5	4	5	3	5	3	5	5	1	1	1	1	1	1	1	1	1	0	0
239	4	4	4	4	4	4	4	4	4	4	4	3	3	3	3	3	2	4	5	5	4	2	4	1	3	2	3	5	5	3	5	5	6	1	4	4	4	1	6	6	6	3	5	5	6	4	6	0	3
240	3	3	3	3	3	3	3	4	4	4	4	4	4	4	5	5	5	5	5	5	5	4	5	5	5	5	2	5	5	5	5	5	5	2	5	5	4	5	4	4	4	3	3	1	1	0	4	0	0
241	1	1	1	1	1	1	1	1	1	1	1	4	4	4	5	5	5	5	5	5	5	5	4	4	4	4	6	5	5	5	3	4	3	3	4	4	6	5	1	1	0	0	0	0	1	0	0	0	0
242	2	3	4	3	4	4	4	4	5	3	5	5	5	4	5	6	5	6	5	5	5	5	6	4	6	4	6	6	5	4	6	5	5	2	3	5	3	3	2	1	1	1	3	3	4	0	4	0	5
243	1	1	2	2	2	2	2	4	2	2	2	5	5	5	5	6	1	5	6	6	6	2	5	2	4	5	5	5	5	5	6	2	5	1	5	5	2	5	6	6	6	6	6	6	6	0	6	0	0
244	1	2	2	2	2	2	2	2	2	2	2	5	5	5	5	5	5	5	5	5	5	6	3	2	5	4	6	4	4	5	4	3	3	2	1	1	2	4	5	2	3	3	3	2	3	0	1	6	0
245	2	3	2	1	3	3	3	1	3	3	3	3	4	3	5	5	4	5	5	5	5	5	5	4	4	5	4	5	5	5	5	4	4	4	5	5	2	5	3	2	0	2	3	1	3	1	1	0	3
246	2	3	3	2	3	4	3	3	4	3	4	4	4	3	3	4	3	5	3	4	4	3	4	2	2	4	4	5	4	4	4	3	2	3	3	4	2	3	3	4	5	5	3	3	3	6	3	0	0
247	4	4	5	4	4	5	5	4	4	5	5	1	1	1	4	5	4	5	4	5	4	3	4	3	3	4	3	4	6	4	4	6	6	2	4	3	6	4	5	5	5	5	5	5	5	5	3	0	5
248	2	3	3	3	3	2	3	4	3	3	3	3	4	3	5	5	4	5	5	5	5	5	5	4	3	5	4	4	5	4	4	3	3	2	5	3	5	5	3	3	1	1	0	1	5	0	1	0	1
249	2	4	2	2	2	1	2	4	4	4	4	4	4	5	6	6	5	6	6	6	5	6	6	5	6	5	6	5	6	6	5	6	4	5	6	6	5	6	1	1	1	0	1	1	2	0	1	0	0
250	4	4	3	4	3	3	4	4	3	4	4	4	3	4	5	5	4	5	4	5	4	5	5	4	5	4	5	5	5	4	5	4	3	3	4	4	4	4	1	1	1	1	1	1	1	1	0	0	0
251	2	2	4	2	4	2	2	4	4	4	4	4	4	4	5	5	5	5	5	5	5	5	5	4	5	5	6	5	5	5	5	4	5	2	5	5	6	5	2	3	2	1	1	0	1	0	1	1	0
252	3	4	2	2	2	2	2	4	4	4	4	4	4	4	5	4	4	5	5	5	5	5	5	4	5	5	5	5	5	5	5	5	4	4	5	5	4	5	0	0	0	0	0	0	0	0	0	0	0
253	2	2	2	2	2	2	2	2	4	2	4	5	3	3	5	5	3	5	5	5	4	4	4	3	4	4	5	5	5	4	6	5	4	5	4	4	5	6	2	3	2	2	1	0	1	1	1	0	0
254	5	4	3	3	2	2	3	4	4	4	4	4	4	4	5	4	4	5	5	5	5	4	5	3	4	5	5	4	4	3	4	4	5	4	4	2	3	4	2	2	2	2	2	1	1	1	1	0	1
255	1	1	1	1	1	1	1	2	3	3	3	4	4	4	4	3	2	3	3	4	3	4	3	3	3	3	4	4	4	4	3	3	3	4	3	3	4	3	2	2	3	2	3	1	1	1	2	3	2
256	4	4	4	4	4	3	3	4	4	4	4	4	4	4	5	5	5	5	5	5	5	5	4	3	4	5	5	5	5	5	5	5	5	5	3	5	5	4	1	2	1	0	0	0	2	0	0	0	0
257	3	4	2	2	2	4	3	4	4	4	4	4	4	4	5	5	5	5	5	5	5	3	3	4	4	4	3	4	4	5	5	5	5	4	3	4	3	5	3	3	3	2	3	1	5	6	2	0	2
258	2	2	2	2	2	2	2	4	4	4	4	4	3	4	5	5	4	5	4	5	5	5	5	4	5	5	5	5	5	5	5	5	5	2	5	5	5	6	1	3	2	2	2	1	2	0	1	0	0
259	4	4	4	3	4	2	4	4	4	4	5	4	5	4	6	6	5	5	6	6	5	6	6	5	6	5	6	6	5	5	6	5	5	4	5	5	5	5	3	3	3	2	2	2	2	0	3	0	0
260	2	4	2	3	2	3	3	4	4	4	4	5	5	5	5	5	5	5	5	5	5	4	6	5	5	5	5	5	5	5	5	5	5	5	5	4	5	5	1	1	1	1	1	0	1	0	0	0	0
261	2	2	2	2	4	2	2	4	2	4	4	2	2	2	6	6	4	6	6	6	6	6	6	4	4	6	6	5	6	6	6	6	4	4	5	6	5	6	1	2	1	1	1	1	1	0	0	0	0
262	2	2	2	3	2	4	3	4	4	4	4	4	4	3	4	4	5	5	5	4	5	3	4	3	4	4	5	4	4	3	4	4	4	1	4	3	4	4	3	2	3	2	3	2	1	1	1	0	1
263	5	4	3	2	3	3	2	5	5	5	4	4	4	4	5	5	5	5	4	4	5	5	6	4	5	4	3	5	4	4	5	3	4	4	5	5	4	5	1	2	3	0	2	1	3	0	1	0	0
264	1	2	3	2	4	4	4	4	4	4	4	3	3	3	5	5	6	5	6	5	5	5	4	4	4	5	4	5	4	5	4	4	5	3	5	5	5	5	2	2	2	2	3	1	3	2	1	0	0
265	2	2	3	3	3	1	1	3	3	4	4	4	4	4	5	5	4	6	6	6	5	5	5	5	5	5	6	5	5	4	6	5	6	3	3	1	2	5	3	3	3	0	2	2	2	0	6	0	0
266	3	3	3	2	2	2	2	2	2	2	2	5	5	5	5	5	5	5	5	5	5	5	5	5	5	5	2	5	5	5	5	5	5	2	5	5	2	5	3	4	2	3	2	2	3	1	3	0	1
267	2	2	2	3	1	1	4	1	4	3	4	4	4	4	6	5	5	5	4	4	5	4	6	5	4	5	6	6	5	4	5	4	5	5	5	4	5	5	3	3	3	5	5	2	2	2	2	3	2
268	2	4	3	3	4	3	4	4	4	4	3	2	2	2	3	4	4	4	3	4	3	3	4	2	2	3	3	4	4	2	3	2	4	3	4	3	2	4	2	2	3	2	1	2	2	2	1	0	0
269	5	3	5	4	5	2	3	4	3	3	3	3	3	3	1	5	4	6	6	6	6	6	6	4	6	6	1	5	6	5	6	5	6	3	4	6	6	6	1	1	1	0	1	1	0	0	0	0	0
270	1	1	1	1	1	1	1	4	4	4	4	4	4	4	5	5	4	4	5	5	5	3	3	2	3	3	4	4	4	5	5	4	4	4	4	4	3	4	2	2	2	2	2	1	1	4	3	2	1
271	2	3	3	2	4	2	3	4	4	4	4	3	4	4	5	5	5	5	5	5	5	5	5	5	5	5	5	5	5	4	5	4	5	2	5	5	5	5	3	2	2	3	5	3	5	2	1	0	1
272	2	4	2	3	2	2	2	4	4	4	4	4	4	4	5	5	5	5	5	5	5	4	4	4	4	5	6	6	6	5	5	5	5	3	5	4	5	4	1	1	1	1	0	0	1	5	5	1	0
273	1	1	1	1	1	1	1	1	4	3	4	5	5	5	5	5	5	6	5	5	5	6	6	5	6	5	5	6	6	5	4	6	6	2	6	6	6	6	1	1	0	0	0	5	1	0	1	0	0
274	1	2	4	2	3	2	2	4	4	4	4	4	3	4	5	5	5	5	5	6	4	5	4	4	4	4	4	4	4	4	5	4	4	3	5	4	4	4	3	3	3	2	2	0	2	3	3	3	1
275	1	4	3	3	1	1	1	3	5	5	5	5	5	5	5	5	4	5	5	5	5	5	5	4	5	5	6	6	6	2	5	4	5	4	2	1	1	4	5	6	1	4	0	0	1	6	6	4	0
276	3	3	4	3	4	3	5	5	4	5	5	4	3	4	6	6	4	6	6	6	5	6	6	5	6	6	6	6	6	5	6	6	6	1	6	5	5	6	5	4	3	2	4	4	5	0	1	0	1
277	1	1	1	1	1	1	1	2	5	4	4	5	5	5	4	4	4	6	5	6	5	6	6	5	5	5	6	6	6	5	5	5	5	6	6	6	6	6	1	0	1	0	0	0	0	0	0	0	0
278	3	4	2	2	2	2	2	4	3	3	4	3	3	4	5	5	4	6	6	6	5	5	6	4	5	5	4	5	6	4	2	5	5	4	5	6	6	6	1	2	1	1	2	2	0	1	1	0	0
279	2	2	2	2	2	2	2	2	4	4	4	4	4	4	2	4	5	4	5	5	4	4	4	3	3	3	4	3	3	2	3	3	4	4	4	3	4	4	3	3	3	3	3	3	3	3	3	0	3
280	2	2	2	3	4	2	2	3	4	4	4	5	5	5	5	6	6	6	5	5	6	4	5	4	5	5	3	6	6	4	6	5	5	5	6	5	6	5	3	2	2	3	3	1	3	0	2	0	3
281	2	4	2	2	2	2	2	2	4	4	4	4	4	4	5	5	5	5	5	5	5	5	5	5	5	5	5	5	5	5	5	5	5	5	5	5	5	5	1	1	1	0	1	1	1	1	1	0	0
282	1	4	1	3	2	3	2	4	4	4	4	4	3	3	5	5	5	5	6	6	5	6	6	4	5	5	2	5	5	5	5	5	3	5	5	5	5	5	1	1	1	1	0	1	1	1	1	0	0
283	2	2	2	2	3	2	2	2	4	4	3	5	5	5	6	6	6	6	6	6	6	6	6	5	6	6	4	5	6	5	6	6	5	4	5	5	2	5	1	3	1	2	3	1	5	0	3	0	0
284	3	3	4	3	4	4	4	4	5	4	4	4	4	4	5	5	5	5	3	5	5	3	5	3	4	4	3	4	4	4	3	4	3	4	3	3	3	3	5	5	5	5	5	5	5	5	5	5	5
285	3	3	3	3	2	2	2	2	4	4	4	4	4	4	4	4	4	4	4	4	4	4	4	4	4	4	3	4	4	4	4	4	4	3	4	4	3	4	5	2	2	2	2	1	1	0	5	0	0
286	2	2	2	2	2	2	2	2	2	2	2	2	2	2	4	5	6	4	5	5	5	5	4	4	3	6	2	5	5	5	5	5	5	2	5	5	2	5	1	1	1	0	0	1	1	1	3	0	3
287	3	4	2	2	2	3	3	3	3	3	3	3	3	3	5	5	5	5	5	5	5	5	4	4	5	5	2	5	5	5	5	5	5	5	5	5	4	5	2	2	2	0	0	0	0	0	0	0	0
288	4	4	2	4	4	4	4	3	4	4	4	4	4	4	5	5	5	5	5	5	5	4	5	3	4	3	5	5	5	3	5	4	5	5	4	4	6	5	3	3	3	2	2	2	4	2	2	0	0
289	3	4	4	3	3	4	3	4	4	4	4	4	4	4	5	5	5	5	5	5	5	5	5	5	5	5	4	5	5	5	5	5	5	3	5	5	4	5	5	5	5	2	3	0	2	0	5	0	0
290	1	2	2	2	1	1	1	1	1	1	5	5	5	5	4	6	6	6	6	6	5	5	4	4	4	5	5	3	4	4	5	5	5	2	6	4	5	5	0	1	0	0	0	0	0	1	0	0	0
291	3	3	3	2	4	4	2	4	4	4	4	4	4	4	5	4	4	4	4	6	5	4	6	3	4	4	5	5	5	4	4	4	4	3	4	4	5	4	3	3	3	2	3	2	3	4	1	1	2
292	2	2	2	2	2	2	2	2	4	4	4	4	4	4	5	5	5	5	5	5	5	5	5	5	6	6	2	5	5	5	4	4	4	4	4	5	4	4	3	3	3	1	3	3	5	0	4	0	0
293	3	4	4	3	4	4	3	4	4	4	4	3	4	3	5	5	5	5	4	6	5	4	5	4	5	4	4	5	6	5	5	5	6	2	5	5	5	6	3	3	3	1	1	1	2	1	1	0	1
294	2	2	2	2	2	2	2	4	4	3	4	4	4	4	5	5	5	5	5	5	5	5	5	5	5	5	6	6	5	5	5	5	5	2	5	5	5	5	1	1	1	0	0	0	0	0	0	0	0
295	4	4	4	4	4	4	4	4	4	4	3	3	3	3	6	6	6	6	6	6	4	3	6	4	4	5	4	5	5	3	4	4	4	2	5	3	3	4	3	3	3	3	3	1	3	1	3	0	0
296	1	1	1	1	1	1	2	2	5	5	5	5	5	5	6	6	6	6	6	6	6	6	6	6	6	6	5	6	6	6	6	6	6	6	6	6	6	6	1	1	1	0	0	1	1	0	1	0	0
297	3	4	4	3	4	4	3	3	3	4	4	4	4	3	5	5	5	5	5	5	5	6	5	4	5	5	4	5	5	5	5	4	4	3	4	4	4	4	4	4	3	3	3	4	4	0	0	3	3
298	1	1	1	1	1	1	1	1	1	3	4	5	5	5	5	5	5	5	5	5	5	3	3	3	6	6	5	6	6	1	6	6	6	3	4	1	6	4	3	3	3	2	2	2	2	1	3	2	0
299	1	1	1	1	1	5	5	5	5	5	5	5	5	5	5	6	6	6	6	6	6	5	6	5	6	6	2	5	6	6	6	6	5	2	6	6	1	6	5	5	5	0	0	6	6	6	6	0	0
300	4	3	2	3	2	1	2	4	4	4	5	4	4	4	5	6	4	5	6	6	5	4	5	4	4	4	5	4	5	4	2	4	4	2	5	5	5	5	1	2	1	1	1	2	1	0	1	0	0
301	4	4	4	4	3	2	3	3	3	3	4	4	2	3	5	5	3	5	6	5	4	4	4	3	3	3	5	6	6	3	5	5	4	3	4	3	5	3	5	5	6	0	3	5	3	0	4	0	0
302	4	4	4	4	4	4	4	4	4	4	4	4	4	4	5	5	5	5	5	5	5	5	5	5	5	5	2	5	5	5	5	5	5	2	5	5	2	5	5	5	5	5	5	1	1	1	5	5	0
303	1	2	1	1	1	2	2	3	4	4	4	4	4	5	6	5	5	5	5	5	5	6	5	4	6	5	6	5	5	5	5	5	4	5	6	5	6	6	1	3	1	0	0	0	5	0	0	0	0
304	4	4	4	4	4	2	2	4	4	4	4	4	4	4	4	4	5	5	5	5	4	5	4	4	4	5	5	5	4	3	5	4	3	4	4	4	5	5	5	5	4	4	5	4	5	3	4	2	2
305	3	3	3	3	3	3	3	3	3	3	3	4	4	4	5	5	5	5	5	5	5	5	5	4	5	5	5	4	5	4	5	5	5	3	5	4	5	5	4	4	4	4	3	2	3	2	3	1	3
306	1	2	1	1	1	2	1	1	1	2	2	4	4	4	6	5	6	6	5	5	5	5	5	5	4	5	4	6	6	3	5	5	6	2	4	4	5	5	0	3	4	2	3	0	4	0	2	0	0
307	1	1	1	1	1	4	1	4	5	5	5	5	5	5	6	6	6	6	6	6	6	6	6	6	6	6	6	6	6	6	6	6	5	1	2	5	6	3	2	2	3	0	5	0	6	0	0	0	0
308	4	4	4	4	3	2	2	2	3	2	4	4	4	2	5	5	4	4	4	4	4	4	6	2	4	4	2	5	5	5	5	5	5	2	6	5	2	5	6	4	4	6	6	3	3	3	6	0	4
309	2	2	2	2	1	3	1	5	5	5	5	5	5	5	6	6	6	6	6	6	5	6	5	5	6	6	4	6	6	5	6	6	6	2	6	6	5	5	0	0	0	0	0	0	0	0	0	0	0
310	2	2	2	2	2	2	1	2	3	3	3	4	4	4	5	5	5	5	5	5	5	6	5	6	6	5	6	5	5	5	5	5	5	5	6	5	6	5	1	1	1	1	1	1	1	0	1	0	1
311	3	2	3	4	4	4	4	4	5	4	4	3	2	4	5	6	6	5	5	6	5	4	4	4	5	5	4	4	3	3	2	4	6	4	4	5	5	5	6	6	6	6	6	5	6	6	6	0	1
312	1	2	2	2	2	3	3	3	3	2	3	5	4	3	4	5	5	4	5	5	4	5	6	4	5	4	4	5	5	5	4	4	4	4	4	6	4	5	3	3	4	1	2	3	2	2	2	3	2
313	2	2	4	4	4	2	2	4	4	4	3	4	3	2	5	4	4	4	4	5	4	4	4	3	4	4	5	4	4	5	6	4	4	4	3	3	4	4	1	3	2	1	1	2	3	0	1	0	0
314	3	3	3	1	2	3	3	3	4	3	3	3	3	3	2	5	3	4	6	5	3	4	5	3	3	3	5	4	5	3	4	3	6	2	3	3	6	4	3	3	1	3	3	5	2	2	3	1	3
315	2	1	1	1	1	1	1	2	1	1	1	5	4	5	4	6	3	5	6	5	5	5	5	2	3	6	6	6	5	5	6	4	5	4	5	6	6	6	2	5	2	1	4	1	1	0	2	0	1
316	4	3	2	3	4	2	3	4	4	4	4	3	4	4	3	2	6	6	6	6	4	3	4	3	4	3	5	4	5	2	2	6	6	3	5	5	6	5	3	3	5	3	3	3	3	0	2	0	2
317	3	3	4	3	4	3	4	3	4	3	2	3	3	3	5	5	4	5	5	6	4	4	5	4	5	3	4	5	5	4	4	5	4	2	4	4	4	3	1	1	2	2	3	3	6	1	1	0	2
318	2	2	2	2	1	1	1	4	4	4	2	1	1	1	5	5	5	5	5	5	4	4	4	4	4	5	5	5	5	4	4	5	5	2	2	5	5	5	1	2	1	1	1	1	1	1	1	0	1
319	1	2	3	3	4	3	1	4	4	4	4	4	4	4	5	5	5	5	5	6	5	6	5	4	5	5	6	5	5	4	4	5	4	3	6	6	3	6	1	0	0	0	0	0	1	0	0	0	0
320	4	4	3	2	4	3	3	3	3	3	3	3	3	3	4	4	4	4	4	4	4	3	5	4	4	4	4	4	4	3	4	4	5	2	5	5	4	5	2	6	6	5	6	4	3	3	1	0	6
321	4	3	2	2	2	2	2	3	4	4	3	5	5	5	5	5	4	5	4	5	4	4	3	3	4	4	5	5	5	4	3	2	6	5	4	5	6	6	3	3	6	0	2	4	2	2	0	0	0
322	4	4	4	4	4	4	4	4	4	4	3	2	3	3	4	4	3	3	4	5	2	3	4	1	3	3	3	5	5	4	4	4	4	4	3	3	3	3	3	6	6	1	6	3	4	1	3	3	4
323	3	5	4	3	3	2	3	4	4	4	4	4	4	3	6	6	6	6	5	5	5	5	6	4	4	5	4	4	6	4	5	5	5	4	4	5	6	5	3	2	6	3	2	1	3	1	1	0	0
324	2	2	2	1	1	1	1	4	4	4	4	4	4	4	6	6	6	6	6	6	2	2	2	3	2	2	5	5	5	4	5	4	5	3	5	5	6	4	1	1	0	0	0	1	2	0	0	0	0
325	2	3	3	2	2	3	3	4	4	4	3	3	3	3	5	5	5	5	5	5	5	6	4	4	4	5	5	5	5	5	5	5	5	5	5	6	6	6	2	1	1	2	0	1	1	1	0	0	0
326	1	1	1	1	1	1	1	1	2	2	2	5	5	5	5	6	6	6	6	6	5	6	6	4	5	5	3	5	5	5	6	4	6	5	5	5	4	5	1	1	1	1	1	1	2	0	1	0	0
327	1	2	2	2	2	1	3	2	2	2	1	2	2	1	3	4	3	2	3	4	3	4	3	4	3	2	4	2	2	2	3	3	4	4	4	3	5	3	0	1	2	1	2	1	2	2	2	1	2
328	1	1	1	1	1	1	1	1	4	4	4	4	5	5	5	5	5	5	5	5	5	5	5	5	5	5	2	5	4	4	5	5	5	2	5	5	5	5	1	1	1	0	1	1	1	0	1	0	0
329	1	1	3	4	2	3	2	2	1	1	2	3	2	2	6	6	6	5	5	5	5	6	6	5	6	5	2	5	5	6	4	4	4	2	6	4	2	6	2	1	2	0	1	0	1	0	0	0	1
330	5	5	5	5	5	4	4	4	4	4	4	4	4	4	6	6	6	6	6	6	6	6	6	5	6	6	6	6	6	6	6	6	6	6	6	6	6	6	0	0	2	0	0	0	4	0	0	0	0
331	1	2	1	1	1	2	1	2	1	2	1	2	2	2	5	4	5	4	5	4	4	4	4	4	4	4	2	3	4	2	3	4	3	5	3	4	4	4	2	1	2	3	2	2	3	1	1	1	2
332	3	2	3	4	4	4	3	3	3	3	3	2	3	3	5	4	4	5	5	5	4	3	4	2	3	3	4	4	4	3	2	1	5	3	3	3	4	4	4	3	3	0	3	3	5	2	2	0	0
333	2	4	4	3	3	3	3	4	4	4	4	5	5	5	5	5	5	5	5	5	5	5	5	5	5	5	4	5	5	3	3	2	6	3	5	6	5	5	3	2	3	0	1	3	3	0	3	0	0
334	1	1	1	2	3	2	1	2	3	2	1	2	3	2	3	4	3	4	2	4	3	5	4	3	4	3	3	3	3	3	3	5	5	2	4	4	4	3	3	2	3	3	3	2	3	1	3	3	4
335	1	2	1	2	1	1	1	4	4	4	4	5	5	5	6	5	4	4	5	5	4	6	6	4	5	5	5	6	5	4	4	4	5	5	4	6	5	6	1	0	0	0	0	0	0	0	0	0	0
336	1	3	2	3	1	1	1	2	1	1	2	1	2	1	5	6	5	6	5	6	6	6	6	4	5	5	3	5	6	4	6	6	6	2	5	5	1	6	2	4	4	1	1	1	2	1	1	0	1
337	1	1	1	1	1	1	3	4	5	5	5	5	5	5	6	6	2	6	6	6	6	5	6	2	5	5	6	6	6	6	6	6	6	5	5	6	5	6	3	2	2	1	6	2	6	0	3	0	0
338	4	5	4	4	4	2	2	4	4	4	4	4	4	4	5	6	5	6	6	6	6	6	6	5	6	6	6	6	6	6	6	6	6	6	6	6	6	6	2	2	2	0	0	2	3	2	1	0	0
339	4	2	1	1	2	1	1	4	4	3	2	4	4	4	5	5	5	5	6	6	5	3	5	4	4	5	6	6	6	6	6	6	5	6	6	6	6	6	1	0	0	0	0	0	3	0	1	0	0
340	4	4	4	4	4	3	4	4	4	4	4	4	4	4	3	5	4	4	5	5	4	4	4	4	4	4	4	4	4	4	3	3	5	3	4	5	5	5	3	5	4	0	3	2	3	0	3	0	0
341	2	2	2	2	2	2	2	4	4	4	4	4	4	4	6	5	6	6	6	6	6	6	6	6	5	5	5	5	5	6	6	6	6	5	5	5	5	5	1	1	1	1	0	0	0	1	0	0	0
342	2	2	3	3	3	2	2	4	4	4	4	4	4	4	4	4	5	4	5	5	5	5	3	3	3	5	6	5	5	4	5	4	3	3	5	5	4	4	0	2	0	0	0	0	3	0	0	0	0
343	2	2	2	2	2	2	3	3	4	4	4	4	4	4	5	5	5	5	5	5	5	5	5	4	5	5	5	5	5	5	5	5	5	4	5	5	4	5	3	3	3	1	1	3	3	1	1	0	1
344	4	2	4	2	2	3	2	4	4	4	4	4	4	4	5	5	5	5	6	6	5	4	6	5	4	5	4	5	5	5	6	5	5	2	5	5	3	5	2	1	1	1	5	1	2	1	1	1	0
345	3	4	4	3	4	4	3	4	4	4	4	3	3	3	2	5	3	5	1	3	4	1	2	1	1	1	1	2	2	2	2	2	4	3	2	1	1	1	6	6	6	6	6	6	6	1	6	1	4
346	4	4	4	3	5	2	3	3	3	3	2	4	4	4	5	4	3	4	6	6	5	4	6	2	4	5	5	5	6	5	6	5	5	5	4	4	5	4	1	2	1	1	0	0	3	0	0	0	0
347	1	1	1	1	1	2	2	2	2	2	2	5	5	5	2	6	3	3	5	5	3	1	2	1	1	1	1	3	4	1	5	3	4	2	1	2	4	1	6	6	6	6	6	6	6	4	6	0	2
348	3	4	3	4	2	2	3	3	2	3	3	3	3	3	3	4	2	4	3	5	3	3	5	3	3	3	4	5	4	3	2	2	3	4	2	5	3	3	2	2	3	2	2	0	0	1	2	0	0
349	1	1	1	1	1	1	1	1	1	1	5	5	5	5	2	6	6	6	6	6	6	6	5	6	5	4	4	3	3	3	3	3	3	1	1	1	6	1	6	6	6	6	6	6	6	1	3	5	6
350	5	5	5	5	5	5	5	5	5	5	5	5	5	5	6	6	6	6	6	6	6	6	6	6	6	6	5	6	6	6	6	6	6	6	6	6	6	6	1	1	1	1	1	1	2	1	1	1	1
351	4	4	2	2	2	2	2	4	4	4	4	4	4	4	5	5	5	5	5	5	5	3	5	3	3	4	3	5	5	3	4	2	5	3	3	3	3	5	3	2	1	3	3	3	3	3	3	1	3
352	4	4	4	4	4	4	4	4	4	4	4	4	4	4	5	5	5	5	5	5	5	5	5	5	5	5	6	5	5	5	5	5	5	6	5	5	5	6	1	1	1	1	1	1	1	1	1	1	1
353	1	2	2	3	2	3	3	4	3	3	4	4	3	3	4	5	5	5	5	5	4	4	5	4	4	4	5	4	4	3	3	3	4	3	3	4	4	4	2	3	3	1	1	2	5	3	1	0	0
354	3	4	3	4	4	3	4	4	3	4	4	3	3	3	3	5	3	3	4	4	4	3	3	3	3	4	4	3	4	3	3	4	5	3	4	4	2	4	2	3	3	1	1	3	5	3	1	0	0
355	4	5	5	1	4	2	4	4	4	4	4	4	4	4	5	6	6	6	6	5	5	5	6	5	4	4	5	6	4	1	5	4	4	5	4	3	3	4	5	3	3	1	3	1	3	0	1	0	0
356	1	1	1	1	1	1	1	5	5	5	5	5	5	5	5	5	5	6	6	6	6	6	5	5	6	4	6	6	5	6	6	5	5	1	5	6	4	6	4	3	2	2	1	1	1	1	1	0	2
357	2	2	2	2	1	1	1	2	2	2	4	5	5	5	4	5	4	5	5	5	6	4	5	2	4	4	5	2	3	2	5	5	5	5	4	5	6	6	1	1	1	1	0	1	1	0	0	0	0
358	4	5	4	4	3	3	3	5	5	4	5	5	4	4	6	6	5	5	5	5	6	6	6	5	6	5	4	5	6	6	6	6	6	1	6	6	2	6	1	4	4	2	6	0	6	0	4	0	0
359	2	4	3	4	4	3	3	3	4	4	4	3	3	3	4	5	5	4	4	5	5	4	4	4	4	4	4	4	4	4	5	4	5	3	4	4	4	4	3	3	3	3	3	3	3	2	3	0	3
360	1	1	1	1	1	2	2	2	2	2	2	5	5	5	2	6	3	3	4	4	3	1	2	1	1	1	1	3	4	1	5	3	4	2	1	2	4	1	6	6	6	6	6	5	3	3	6	0	2
361	2	2	2	2	2	2	2	4	4	4	4	4	4	4	5	5	5	5	5	5	5	5	5	5	5	5	5	5	5	5	5	5	5	4	5	5	2	5	3	3	3	0	0	0	3	0	0	0	0
362	2	4	2	2	2	3	3	4	4	4	4	4	4	4	5	5	4	5	6	6	5	4	5	5	5	4	4	5	6	5	5	5	5	3	5	5	5	5	4	5	3	1	2	2	2	1	2	0	2
363	3	3	3	2	2	2	2	4	4	4	4	4	4	4	6	6	6	6	6	6	6	6	6	6	6	6	6	5	5	6	3	3	6	4	6	6	5	6	2	2	2	2	2	2	3	0	2	0	2
364	3	4	4	4	4	4	3	4	4	4	4	3	4	3	5	6	5	5	5	5	5	5	5	5	4	5	2	5	5	5	5	5	5	2	5	5	4	5	2	1	1	3	1	2	1	3	1	0	0
365	1	1	1	1	2	3	3	3	3	2	3	4	4	4	4	4	4	4	4	4	4	4	3	3	3	4	3	4	3	4	3	3	4	4	4	4	3	4	1	1	1	2	3	2	1	2	0	2	1
366	2	2	2	2	2	2	2	3	3	3	2	3	3	3	4	3	3	4	4	4	4	3	3	3	3	4	3	3	4	3	3	3	3	4	3	3	4	3	1	2	1	1	2	1	1	2	2	2	1
367	2	2	2	1	2	2	4	4	2	2	2	4	4	4	5	5	4	5	5	6	4	5	5	4	4	4	6	4	5	6	2	3	4	4	5	5	5	6	1	4	5	1	2	1	1	0	1	0	1
368	2	3	2	2	2	2	2	4	4	4	4	4	4	4	5	5	5	5	5	5	5	6	5	5	5	5	5	6	6	5	4	5	6	3	6	6	4	5	0	1	1	0	0	0	1	0	0	0	0
369	1	1	1	1	1	1	1	1	3	4	4	5	5	5	5	5	5	5	5	5	5	4	5	4	4	4	5	4	3	4	1	4	5	4	4	5	6	4	2	2	2	1	1	0	0	0	0	0	0
370	2	2	2	2	2	2	2	4	4	4	4	4	4	4	5	5	5	5	5	5	5	5	5	5	5	5	5	5	5	5	5	5	5	4	5	5	2	5	3	3	3	0	0	0	3	0	0	0	0
371	2	2	2	2	2	2	2	2	2	2	2	4	4	5	5	5	4	5	5	5	5	4	5	4	5	5	4	4	4	4	4	3	4	3	4	4	4	4	2	2	2	2	2	2	2	2	2	0	2
372	1	1	1	1	1	1	1	1	1	1	1	3	4	4	5	5	5	5	5	5	5	5	5	5	5	5	6	5	5	5	5	5	5	6	5	5	6	5	1	1	1	1	1	3	0	0	0	0	0
373	3	3	3	3	3	3	3	3	3	3	2	3	3	3	5	5	5	5	5	6	5	5	5	5	5	5	3	5	5	5	5	5	5	4	5	5	2	5	3	3	3	3	3	3	3	3	3	3	3
374	2	4	3	4	3	4	2	3	2	3	4	5	5	4	5	6	6	6	5	6	5	5	6	5	5	6	4	5	6	6	6	6	6	1	6	6	1	6	0	0	0	0	0	0	1	0	0	0	0
375	4	3	4	3	2	2	2	4	4	4	2	4	4	4	5	5	5	5	5	6	5	5	5	4	5	5	6	5	5	5	5	4	5	5	5	5	6	5	0	1	0	0	0	0	0	0	0	0	0
376	2	4	3	4	4	4	4	3	4	3	3	4	4	4	4	4	4	4	4	4	3	2	3	2	3	2	4	3	3	3	3	4	4	2	3	3	4	3	5	5	5	4	5	5	5	4	5	0	4
377	2	2	2	2	2	4	3	3	4	2	2	2	4	4	3	5	5	5	4	5	3	3	3	3	3	4	4	3	3	3	3	3	4	3	4	4	4	3	3	3	3	3	3	3	0	1	0	0	1
378	1	2	2	1	1	1	1	2	4	3	4	4	4	4	6	6	6	6	6	6	6	6	6	6	6	6	1	6	6	5	6	6	5	1	6	6	6	6	3	2	1	3	1	3	1	4	1	0	0
379	4	4	3	4	5	4	5	4	3	4	4	3	3	3	5	6	5	6	6	6	5	5	5	5	5	5	5	5	5	5	5	5	5	5	4	4	4	4	5	5	3	5	6	3	3	3	5	0	0
380	5	3	2	2	2	2	3	4	4	4	4	5	5	5	5	6	5	5	5	5	5	4	5	5	5	5	5	5	5	4	4	5	5	3	5	5	5	5	1	3	5	1	5	2	5	0	4	0	0
381	1	1	1	1	1	1	1	1	1	4	4	5	5	5	5	6	5	5	5	5	4	5	5	1	4	4	4	4	4	5	5	1	4	3	3	1	4	5	5	6	6	0	0	5	6	0	3	0	0
382	2	2	2	2	2	2	2	4	4	4	4	4	4	4	5	5	5	5	5	5	5	5	5	5	5	5	5	5	5	5	5	5	5	5	4	4	3	4	2	3	2	1	2	1	3	1	5	0	0
383	1	1	1	1	1	1	1	3	3	2	4	4	4	4	5	5	4	5	5	5	5	5	5	4	5	5	6	5	5	4	4	3	5	4	5	5	5	5	2	2	2	1	1	1	1	1	1	0	1
384	3	3	3	2	2	4	2	4	4	4	4	4	4	4	5	5	5	5	5	5	5	5	5	5	5	5	2	5	5	5	6	4	5	2	5	5	2	4	3	3	4	3	3	2	3	1	2	2	3
385	2	2	2	3	3	2	3	4	3	4	4	2	3	3	6	5	5	5	6	5	4	4	3	3	4	4	5	3	4	1	2	2	5	3	2	3	5	2	4	5	5	4	6	0	6	0	0	0	2
386	3	4	4	1	4	2	3	5	5	5	5	3	3	3	5	6	4	6	6	6	6	6	6	5	5	5	6	5	5	5	5	5	6	4	5	6	6	6	1	3	3	1	1	1	3	0	1	0	0
387	4	3	4	4	4	4	4	4	4	4	4	4	4	4	5	5	5	5	5	5	5	5	5	5	5	5	4	5	5	5	5	5	5	2	5	5	4	5	6	6	6	6	6	2	6	2	5	6	2
388	3	4	2	3	3	3	4	4	4	4	4	3	3	3	5	6	4	5	6	6	6	6	6	4	5	5	5	5	5	5	5	5	5	4	4	4	5	4	2	2	2	2	1	2	1	0	1	0	0
389	3	3	3	3	3	3	2	3	2	3	2	3	3	3	6	6	6	6	5	5	5	5	6	5	5	5	1	5	5	5	5	5	5	3	5	6	4	6	1	0	0	0	0	0	3	0	0	0	0
390	1	1	1	1	1	4	3	3	3	4	4	5	5	3	5	5	5	5	6	6	5	4	3	2	4	4	3	4	4	4	4	4	4	2	5	6	3	1	0	3	3	3	1	0	2	2	1	0	0
391	4	3	5	5	4	5	4	5	4	4	4	2	2	4	5	5	5	6	5	6	6	5	5	5	5	5	5	5	5	4	4	4	6	4	5	5	5	5	6	4	4	5	5	4	6	4	5	3	5
392	3	3	3	3	3	3	3	4	4	4	4	4	3	3	4	4	5	5	5	5	5	4	4	4	4	4	3	5	5	5	5	5	5	2	5	5	2	5	0	0	0	0	0	0	0	0	0	0	0
393	4	5	5	5	4	5	4	5	4	4	4	2	2	4	5	5	5	6	5	6	6	5	5	5	5	5	5	5	5	4	4	4	6	4	5	5	5	5	6	4	4	5	5	4	6	4	5	2	5
394	5	2	3	4	4	4	3	2	3	2	3	3	4	3	6	6	2	5	5	6	4	2	4	3	4	4	3	5	5	4	3	3	5	5	2	2	1	2	6	6	6	6	6	6	6	6	6	3	6
395	4	4	4	4	4	4	4	4	4	4	4	4	4	4	5	5	5	5	5	5	5	5	5	5	5	5	4	5	5	5	5	5	5	4	5	5	4	5	1	1	1	1	1	1	1	1	1	0	1
396	4	4	4	4	4	4	4	4	4	4	4	4	4	4	6	5	5	5	5	5	5	5	5	5	5	5	2	5	5	5	5	5	5	4	5	5	2	5	5	4	5	1	5	2	2	2	2	0	1
397	4	4	4	2	2	2	2	4	4	4	4	3	3	3	4	6	5	6	6	6	5	6	6	6	6	6	5	6	6	5	6	6	6	2	6	6	3	6	5	5	4	3	3	3	5	2	2	0	2
398	1	1	1	1	1	1	1	1	3	4	4	4	4	4	6	6	6	6	6	6	6	6	4	3	4	4	3	4	5	4	6	4	5	4	4	3	4	4	3	3	3	1	0	0	0	6	6	0	4
399	1	1	1	1	3	2	3	4	4	4	4	4	4	4	5	5	5	5	6	6	5	5	5	5	5	5	2	5	6	6	6	6	5	1	6	3	4	4	3	3	3	0	2	2	3	0	6	0	0
400	4	4	4	5	4	3	4	3	4	4	3	4	4	5	4	3	4	4	4	5	4	5	6	5	4	4	1	3	4	5	6	5	5	2	6	5	2	6	3	4	4	0	0	0	0	0	6	0	0
401	4	4	4	4	4	3	3	4	4	4	4	3	3	3	5	5	4	4	6	5	4	4	4	2	3	3	5	2	4	3	4	4	3	2	3	4	2	4	3	3	3	3	5	5	5	2	5	0	5
402	1	1	1	1	1	1	1	5	5	5	5	5	5	5	6	6	6	6	6	6	6	6	6	6	6	6	1	6	6	6	6	6	5	1	6	6	1	5	2	2	2	0	0	0	0	0	0	0	0
403	2	2	2	2	2	2	2	4	4	4	4	4	4	4	4	5	3	6	6	6	5	4	3	4	5	5	4	4	5	5	5	5	3	2	5	5	4	5	3	2	1	1	2	2	3	1	1	1	0
404	4	3	3	4	4	4	4	4	4	4	4	3	3	3	4	4	4	4	4	4	4	4	5	5	3	4	3	4	4	4	4	3	5	3	3	3	2	4	3	3	3	3	3	3	3	3	4	3	3
405	4	3	3	4	4	4	4	4	4	4	4	3	3	3	4	4	4	4	4	4	4	4	5	5	3	4	3	4	4	4	4	3	5	3	3	3	2	4	3	3	3	3	3	3	3	3	4	3	3
406	3	2	2	2	3	1	3	1	1	1	4	4	4	4	6	5	5	4	5	5	4	4	5	4	4	4	3	5	4	3	4	3	5	3	4	4	4	4	1	3	1	1	1	1	1	1	1	0	0
407	3	4	2	4	3	2	2	4	4	4	4	5	4	4	4	3	3	5	5	5	4	5	5	2	5	5	5	6	6	5	4	5	5	3	5	4	4	5	5	6	6	5	5	5	5	5	6	0	0
408	2	2	2	2	2	2	2	2	2	2	2	2	4	4	5	5	5	5	5	5	5	5	5	5	5	5	2	5	5	5	5	5	2	2	5	5	5	5	0	0	0	0	0	0	0	0	0	0	0
409	5	2	3	5	5	3	5	1	1	1	1	3	2	3	6	5	5	5	6	6	5	1	5	1	5	3	3	5	5	1	5	1	4	1	1	1	1	1	6	6	6	6	6	6	6	6	5	5	5
410	2	2	2	2	2	3	2	4	4	4	4	4	4	4	5	5	5	5	5	5	5	4	5	4	4	5	5	5	4	5	4	5	5	2	5	5	4	6	5	4	4	3	5	0	3	0	3	0	0
411	4	4	3	2	3	2	2	4	4	4	4	4	4	4	4	5	5	5	5	5	4	5	6	4	4	5	4	5	5	5	5	5	5	4	3	4	5	5	2	6	5	5	5	3	4	0	2	0	1
412	2	2	2	2	2	2	2	4	4	4	4	4	4	4	5	5	5	5	5	5	4	5	5	4	4	4	4	4	5	5	5	4	5	3	4	3	4	4	0	1	1	1	0	0	1	0	1	0	0
413	3	4	2	4	4	4	4	4	4	4	4	3	4	4	4	5	6	6	6	6	4	4	3	1	3	4	4	5	5	2	5	5	6	2	5	3	1	2	3	3	3	2	5	5	6	3	3	0	3
414	4	4	4	4	4	4	4	4	5	4	4	3	3	3	5	5	4	5	5	5	4	4	6	4	5	5	6	5	5	4	4	4	3	6	4	4	6	4	3	3	3	3	5	2	5	0	1	1	0
415	1	1	1	1	1	1	1	4	4	4	4	4	4	4	5	6	5	5	6	5	6	6	6	5	6	5	6	6	6	6	5	5	5	4	5	6	6	5	3	3	3	2	6	3	6	0	6	0	0
416	3	4	3	3	3	3	3	4	3	3	3	4	4	3	5	5	5	5	5	5	5	5	6	3	5	4	5	5	5	3	4	4	4	2	4	2	3	4	5	5	5	5	5	3	5	3	2	3	3
417	3	4	2	3	2	2	2	4	4	4	4	3	3	4	5	5	4	5	4	4	4	4	6	4	5	5	5	5	5	4	5	4	3	4	4	5	4	6	3	4	3	2	2	2	2	2	2	0	0
418	5	2	2	2	2	4	2	4	4	4	4	4	4	4	6	6	6	6	6	6	6	6	6	5	5	5	2	5	6	6	2	4	4	3	4	5	3	6	3	3	3	4	2	2	2	2	2	4	2
419	4	4	2	4	4	2	2	4	4	4	4	3	4	4	5	4	5	5	5	4	4	3	4	3	4	4	5	4	4	3	3	4	5	5	4	4	5	5	5	5	5	5	6	3	5	3	4	0	2
420	2	2	2	2	2	2	2	4	4	4	4	4	4	4	6	6	6	6	5	5	5	4	5	6	6	6	4	5	5	5	6	5	5	4	5	4	3	3	4	4	4	3	6	3	6	0	5	0	0
421	3	4	2	4	4	4	4	4	2	4	4	3	3	3	4	6	5	5	6	5	4	5	4	3	3	4	5	5	5	3	5	3	5	4	5	5	4	5	4	3	3	5	5	1	1	2	1	0	0
422	2	2	2	2	2	2	2	2	2	2	2	4	4	4	1	2	1	5	5	4	3	2	3	2	3	3	4	5	5	2	4	2	2	3	2	2	4	3	5	5	3	3	5	3	5	1	2	0	1
423	1	1	1	1	2	2	2	3	2	2	3	4	4	4	5	6	5	5	4	5	3	3	6	3	3	2	3	6	6	4	2	4	6	2	3	3	3	5	2	3	3	1	3	2	4	0	4	0	0
424	3	5	4	4	4	3	3	3	4	4	4	3	3	3	3	4	3	3	4	4	3	4	3	3	3	3	4	4	3	2	3	3	4	4	3	3	5	5	6	3	3	3	3	4	4	1	3	3	3
425	1	1	1	1	1	1	1	1	1	1	1	1	1	1	4	4	4	4	4	4	4	4	3	3	3	3	3	4	4	4	4	4	4	3	4	4	4	4	1	1	1	2	3	1	0	5	4	2	0
426	2	2	2	2	2	2	2	2	2	2	2	4	4	4	5	5	4	5	5	5	4	3	5	4	4	4	5	4	5	3	3	3	6	4	3	3	5	3	5	5	3	3	3	3	3	3	3	0	0
427	4	4	4	4	4	1	1	4	4	4	4	4	4	4	4	4	4	4	5	5	4	4	6	4	4	4	2	5	5	4	5	4	5	2	6	6	2	6	4	4	4	0	4	2	2	0	1	0	0
428	1	1	1	1	1	1	4	4	4	4	4	5	5	5	6	6	6	6	6	6	6	6	4	5	5	2	2	5	5	5	5	5	5	5	6	6	6	4	1	1	0	3	0	1	1	0	0	0	0
429	2	2	2	2	2	2	2	4	4	4	4	4	4	4	5	5	5	5	5	5	5	5	4	5	5	5	5	5	5	5	5	5	5	5	5	5	5	5	1	0	2	1	0	1	2	1	1	0	0
430	2	2	2	2	2	2	2	4	4	4	4	4	4	4	5	6	6	6	6	6	6	5	6	3	5	5	2	5	4	5	6	6	6	1	3	4	3	5	3	2	2	2	6	6	6	0	6	0	0
431	4	2	3	2	2	3	4	4	3	3	3	3	3	3	3	4	3	4	4	5	4	4	2	3	4	4	4	3	3	3	4	3	4	4	4	2	5	4	2	3	3	4	3	3	5	1	3	0	3
432	3	4	3	2	2	2	2	3	3	4	4	3	4	4	5	5	5	5	5	5	5	4	5	2	4	4	5	4	4	4	6	5	6	5	4	3	4	3	5	5	6	1	5	3	4	1	1	1	1
433	1	1	2	2	2	3	4	4	4	5	5	3	3	3	6	6	5	6	5	5	4	3	4	5	5	5	6	6	6	5	6	6	6	6	6	3	6	6	6	5	5	5	6	5	6	1	5	0	0
434	1	2	1	1	1	1	1	1	1	1	1	4	4	4	5	5	5	5	5	5	5	6	5	5	5	5	5	5	6	4	6	5	4	4	4	5	5	5	1	1	1	0	1	1	1	1	1	0	1
435	4	2	4	2	2	4	4	2	2	2	4	3	3	3	5	5	5	5	5	5	5	5	5	5	5	5	2	5	5	5	5	5	5	2	5	5	2	5	5	5	5	5	5	3	5	5	5	0	5
436	2	2	2	2	2	3	2	4	4	4	4	4	4	4	5	5	5	5	5	5	5	5	5	3	4	4	5	5	4	4	4	4	3	3	5	4	4	5	1	1	1	1	1	0	1	0	1	1	0
437	5	5	5	5	5	5	5	5	5	5	5	5	5	5	6	6	6	6	6	6	6	6	6	6	6	6	4	6	6	6	6	6	6	1	6	6	1	6	6	6	6	2	2	3	3	1	2	2	2
438	3	2	2	2	2	2	2	2	2	2	2	4	4	4	3	5	5	5	3	5	5	5	2	3	3	4	5	3	5	5	5	2	2	2	5	5	2	5	4	4	4	2	3	2	2	3	2	0	0
439	3	4	4	3	5	4	3	4	4	4	4	4	5	4	5	5	4	5	5	5	4	4	4	4	3	4	4	4	5	3	4	3	4	2	4	4	4	3	3	2	1	2	3	3	3	1	2	0	2
440	2	4	3	2	2	2	2	4	4	4	4	4	3	4	3	5	5	5	5	5	4	4	4	4	4	5	5	5	5	4	4	4	5	3	4	4	5	4	2	2	1	1	1	1	1	1	1	0	0
441	1	2	1	1	1	1	1	4	4	4	4	5	5	5	5	5	5	5	5	5	5	4	4	3	5	5	5	5	5	5	5	5	5	3	5	5	5	6	1	1	1	0	0	1	1	0	0	0	0
442	2	2	5	3	4	4	2	4	5	4	4	5	4	4	5	6	5	6	6	5	5	6	6	4	5	4	5	6	5	5	5	5	6	6	5	6	6	6	2	2	2	1	2	1	2	0	6	0	3
443	2	4	2	2	2	2	3	5	3	3	3	4	4	4	5	5	5	5	5	5	4	5	3	3	4	4	5	5	5	4	5	5	5	3	5	5	4	5	3	5	5	5	3	3	3	3	3	0	3
444	2	4	2	2	2	2	4	4	4	4	4	4	4	4	6	5	5	5	5	5	4	5	5	4	4	4	5	5	5	4	5	4	3	4	4	5	4	4	4	4	4	6	6	3	6	0	6	0	0
445	2	2	2	2	2	2	2	4	4	4	4	4	4	4	5	5	4	5	5	5	5	4	5	3	5	5	5	4	4	4	5	4	5	3	5	5	4	5	2	2	2	2	1	1	2	1	0	0	0
446	5	5	4	3	3	5	3	5	3	3	3	5	3	4	3	4	3	4	3	4	3	4	3	4	5	5	2	5	4	4	4	3	4	3	5	4	3	4	3	4	3	4	3	3	4	6	5	4	4
447	2	3	3	3	3	3	2	2	3	3	3	3	3	3	4	5	5	5	5	5	5	5	5	4	4	4	2	5	5	5	5	5	5	2	5	5	2	5	3	3	3	3	3	3	3	3	3	2	3
448	3	3	3	3	4	4	4	3	3	3	3	3	3	3	5	5	2	5	5	5	5	4	5	3	4	4	4	5	5	3	4	2	2	4	4	4	3	4	3	3	3	5	3	4	3	3	3	2	3
449	4	3	3	3	4	2	3	4	3	5	3	4	4	3	5	5	4	4	3	4	4	3	3	4	3	5	2	3	2	4	3	4	5	4	4	3	3	3	3	2	3	2	3	3	4	2	3	3	2
450	4	4	4	4	4	4	4	4	4	4	4	2	2	2	5	5	4	4	5	5	4	3	5	3	3	4	3	3	4	2	3	2	5	2	3	2	3	2	4	5	4	1	4	4	1	0	2	0	0
451	3	4	2	3	2	2	3	3	3	3	3	3	3	3	5	5	4	4	4	4	4	4	4	4	4	4	4	3	4	4	3	3	3	3	4	4	3	4	3	4	5	6	3	3	0	3	3	5	3
452	1	1	1	1	1	1	1	5	5	5	5	5	5	5	5	5	4	5	5	5	4	5	5	4	5	5	2	5	5	5	5	5	5	2	5	5	2	5	2	2	6	2	2	1	1	0	2	2	0
453	2	1	1	1	4	2	2	1	1	1	1	5	5	5	6	6	6	6	6	6	6	6	6	6	6	6	6	6	6	6	4	6	6	3	6	6	6	6	1	1	0	0	0	0	1	0	0	0	0
454	2	2	2	2	2	2	2	2	4	4	4	4	4	4	5	5	5	5	5	5	5	5	5	5	5	5	2	5	5	5	5	5	5	2	5	5	2	5	5	6	6	5	6	0	6	0	0	0	0
455	2	2	2	2	2	2	2	2	4	4	4	4	4	4	5	5	5	5	5	5	5	4	5	3	5	5	4	5	5	5	5	5	5	2	5	5	2	5	4	4	4	4	2	2	6	2	3	0	2
456	2	5	5	5	5	5	5	5	5	5	5	5	1	1	5	5	4	4	4	5	3	3	4	1	3	4	3	3	3	3	4	4	3	3	4	4	3	3	6	6	6	6	6	6	6	6	6	0	6
457	2	4	2	2	3	3	2	4	3	3	4	4	4	3	5	5	5	5	5	5	4	3	2	2	2	3	3	3	4	2	4	4	5	3	2	4	3	4	2	3	2	1	2	3	0	1	1	0	1
458	1	1	1	1	1	1	1	1	1	1	1	5	5	5	6	6	6	6	6	6	6	6	6	3	6	6	6	6	6	6	6	6	6	6	6	6	6	6	1	1	1	0	1	5	6	0	0	0	0
459	3	3	3	2	3	3	2	4	4	4	4	4	4	4	5	5	5	5	5	5	4	5	5	5	5	5	4	4	5	4	5	5	5	5	5	5	4	5	5	4	5	5	3	1	2	1	1	5	2
460	1	1	1	1	1	1	1	5	5	5	5	5	5	5	6	6	6	6	6	6	6	6	6	5	6	6	6	6	6	6	6	6	6	6	6	6	6	6	1	1	1	0	0	0	0	0	0	0	0
461	2	2	2	2	2	2	2	4	4	4	4	4	4	4	5	5	3	4	6	5	5	5	3	4	5	5	4	5	5	4	5	5	4	5	5	2	4	3	1	3	3	2	3	1	5	0	1	0	3
462	2	4	2	2	2	2	2	4	4	4	4	4	4	4	5	5	5	5	5	5	5	2	5	4	5	5	5	5	5	3	3	3	4	2	3	5	5	3	3	2	2	2	2	2	2	2	2	0	2
463	1	1	1	2	2	2	2	2	2	2	4	4	4	4	6	5	5	5	5	6	5	5	5	5	5	5	4	5	5	5	5	5	5	5	5	5	5	4	3	2	2	2	2	2	2	2	2	0	3
464	2	2	2	2	1	4	2	4	3	4	4	3	4	3	4	5	6	5	6	5	5	5	3	2	3	5	6	3	5	2	5	5	3	2	4	1	4	3	5	4	3	2	5	3	3	1	2	0	5
465	1	1	1	1	1	1	1	4	4	4	4	5	1	5	1	1	1	1	1	1	1	1	1	1	1	1	1	1	1	1	1	1	3	1	1	1	1	1	0	0	0	0	0	0	0	0	0	0	0
466	3	4	3	4	4	4	4	3	3	4	4	3	3	3	4	4	3	4	5	5	3	4	4	4	4	4	4	4	4	3	4	4	5	3	3	3	4	3	3	3	3	5	3	3	3	3	3	2	2
467	2	4	2	2	2	2	3	4	4	4	4	3	3	4	5	5	5	5	5	5	4	5	5	3	5	5	4	4	5	4	5	4	4	4	4	5	4	4	2	3	3	0	0	1	6	0	1	1	0
468	1	1	2	2	2	2	2	4	3	2	3	4	4	4	5	4	4	5	5	5	5	5	4	4	5	5	2	5	5	4	2	4	4	5	4	4	5	4	2	1	1	1	0	0	2	1	2	0	0
469	2	2	2	1	1	2	1	1	2	1	1	2	2	2	6	6	5	6	5	6	5	5	6	5	6	6	2	5	5	5	5	6	4	2	5	6	3	5	3	3	2	2	2	2	2	0	3	2	2
470	2	4	2	2	3	2	4	4	4	4	4	4	4	4	5	6	5	5	5	5	5	2	5	4	5	5	5	5	5	3	2	5	5	1	3	3	4	5	3	3	3	3	3	3	6	0	2	0	0
471	2	3	2	2	3	2	4	4	4	5	5	4	4	4	4	5	5	6	6	5	5	6	6	4	5	5	5	5	6	3	5	5	6	4	5	5	4	5	2	3	1	1	1	1	5	1	0	1	0
472	2	2	2	2	2	3	2	3	2	3	2	2	2	2	3	4	4	4	4	3	3	3	3	4	4	4	3	3	3	3	4	4	4	3	3	3	4	3	5	5	5	5	5	5	5	5	5	5	5
473	2	2	2	2	2	2	2	2	2	2	2	4	4	4	5	4	5	5	5	5	3	4	4	3	4	4	5	5	5	4	5	5	5	3	5	5	4	4	3	2	4	2	2	2	3	2	2	0	2
474	1	1	1	1	1	1	1	1	1	2	4	4	4	4	4	4	4	4	4	4	3	3	3	3	3	3	4	3	3	3	3	3	3	4	3	3	4	3	2	2	2	2	2	2	3	3	3	2	2
475	1	1	1	1	1	1	1	4	4	4	4	4	4	4	5	5	5	5	5	5	5	5	5	5	5	5	3	5	5	5	5	5	5	2	5	5	2	5	3	3	3	3	5	4	4	3	1	1	0
476	1	1	1	1	1	1	1	3	4	4	4	3	4	4	3	4	4	4	4	4	4	4	3	3	3	3	4	3	3	3	3	3	3	4	3	3	4	3	3	3	3	3	2	3	3	3	3	2	3
477	3	3	3	3	2	3	3	3	3	3	3	3	3	3	5	5	5	5	5	5	5	5	5	5	5	5	3	5	5	5	5	5	5	2	5	5	2	5	3	3	3	3	3	3	3	3	3	3	3
478	1	1	1	1	1	1	1	5	5	5	1	1	1	1	6	6	5	6	6	6	5	6	5	3	4	6	6	6	5	6	5	5	3	6	4	4	5	5	1	3	2	0	0	2	6	0	0	0	0
479	5	5	5	5	5	5	4	5	4	5	4	5	5	5	5	5	5	5	6	5	6	5	5	5	5	5	1	6	6	6	5	5	5	2	5	5	2	6	5	5	6	6	6	5	6	6	6	6	5
480	4	5	5	5	5	5	5	5	5	5	5	5	5	5	6	6	6	6	6	6	6	5	5	6	6	6	1	6	6	6	6	6	6	1	6	5	2	5	6	6	6	6	6	6	6	5	5	6	6
481	4	3	3	4	4	3	4	3	4	3	4	4	3	4	6	5	4	5	4	4	5	4	5	5	5	5	3	5	5	5	4	5	4	2	5	4	2	5	2	3	3	3	2	3	2	2	2	3	3
482	4	3	3	3	3	3	3	3	3	3	3	2	3	5	5	5	5	4	4	4	4	4	4	5	5	5	2	6	6	6	6	6	6	4	5	5	2	5	5	5	5	4	4	5	5	5	6	6	4
483	1	1	1	2	3	2	3	4	4	5	5	5	5	5	6	6	6	6	6	6	6	6	6	6	6	6	1	6	6	6	6	6	6	3	5	5	4	6	5	5	5	5	5	3	3	2	3	5	1
484	4	4	4	4	4	3	2	3	4	4	4	3	2	2	3	3	4	4	5	5	4	2	4	1	3	2	3	4	5	2	3	5	6	1	4	1	4	1	3	3	3	1	3	3	3	2	2	0	1
485	4	4	4	3	3	3	2	4	4	3	4	4	3	2	3	3	2	4	5	5	4	3	4	2	3	1	3	5	6	3	5	5	6	1	4	4	3	2	5	3	3	1	5	3	3	1	2	0	1
486	4	4	2	2	4	2	3	4	3	3	3	3	4	3	4	6	6	5	6	6	5	4	4	4	4	4	5	5	5	3	5	4	5	3	5	3	5	5	1	1	1	1	1	1	1	1	1	0	0
487	4	4	4	4	4	4	4	4	4	4	4	3	3	3	3	3	2	4	5	5	4	2	4	1	3	2	3	5	5	3	5	5	6	1	4	4	4	1	6	6	6	3	5	5	6	4	6	0	3
488	3	3	3	3	3	3	3	4	4	4	4	4	4	4	5	5	5	5	5	5	5	4	5	5	5	5	2	5	5	5	5	5	5	2	5	5	4	5	4	4	4	3	3	1	1	0	4	0	0
489	1	1	1	1	1	1	1	1	1	1	1	4	4	4	5	5	5	5	5	5	5	5	4	4	4	4	6	5	5	5	3	4	3	3	4	4	6	5	1	1	0	0	0	0	1	0	0	0	0
490	2	3	4	3	4	4	4	4	5	3	5	5	5	4	5	6	5	6	5	5	5	5	6	4	6	4	6	6	5	4	6	5	5	2	3	5	3	3	2	1	1	1	3	3	4	0	4	0	5
491	1	1	2	2	2	2	2	4	2	2	2	5	5	5	5	6	1	5	6	6	6	2	5	2	4	5	5	5	5	5	6	2	5	1	5	5	2	5	6	6	6	6	6	6	6	0	6	0	0
492	1	2	2	2	2	2	2	2	2	2	2	5	5	5	5	5	5	5	5	5	5	6	3	2	5	4	6	4	4	5	4	3	3	2	1	1	2	4	5	2	3	3	3	2	3	0	1	6	0
493	2	3	2	1	3	3	3	1	3	3	3	3	4	3	5	5	4	5	5	5	5	5	5	4	4	5	4	5	5	5	5	4	4	4	5	5	2	5	3	2	0	2	3	1	3	1	1	0	3
494	2	3	3	2	3	4	3	3	4	3	4	4	4	3	3	4	3	5	3	4	4	3	4	2	2	4	4	5	4	4	4	3	2	3	3	4	2	3	3	4	5	5	3	3	3	6	3	0	0
495	4	4	5	4	4	5	5	4	4	5	5	1	1	1	4	5	4	5	4	5	4	3	4	3	3	4	3	4	6	4	4	6	6	2	4	3	6	4	5	5	5	5	5	5	5	5	3	0	5
496	2	3	3	3	3	2	3	4	3	3	3	3	4	3	5	5	4	5	5	5	5	5	5	4	3	5	4	4	5	4	4	3	3	2	5	3	5	5	3	3	1	1	0	1	5	0	1	0	1
497	2	4	2	2	2	1	2	4	4	4	4	4	4	5	6	6	5	6	6	6	5	6	6	5	6	5	6	5	6	6	5	6	4	5	6	6	5	6	1	1	1	0	1	1	2	0	1	0	0
498	4	4	3	4	3	3	4	4	3	4	4	4	3	4	5	5	4	5	4	5	4	5	5	4	5	4	5	5	5	4	5	4	3	3	4	4	4	4	1	1	1	1	1	1	1	1	0	0	0
499	2	2	4	2	4	2	2	4	4	4	4	4	4	4	5	5	5	5	5	5	5	5	5	4	5	5	6	5	5	5	5	4	5	2	5	5	6	5	2	3	2	1	1	0	1	0	1	1	0
500	3	4	2	2	2	2	2	4	4	4	4	4	4	4	5	4	4	5	5	5	5	5	5	4	5	5	5	5	5	5	5	5	4	4	5	5	4	5	0	0	0	0	0	0	0	0	0	0	0
501	2	2	2	2	2	2	2	2	4	2	4	5	3	3	5	5	3	5	5	5	4	4	4	3	4	4	5	5	5	4	6	5	4	5	4	4	5	6	2	3	2	2	1	0	1	1	1	0	0
502	5	4	3	3	2	2	3	4	4	4	4	4	4	4	5	4	4	5	5	5	5	4	5	3	4	5	5	4	4	3	4	4	5	4	4	2	3	4	2	2	2	2	2	1	1	1	1	0	1
503	1	1	1	1	1	1	1	2	3	3	3	4	4	4	4	3	2	3	3	4	3	4	3	3	3	3	4	4	4	4	3	3	3	4	3	3	4	3	2	2	3	2	3	1	1	1	2	3	2
504	4	4	4	4	4	3	3	4	4	4	4	4	4	4	5	5	5	5	5	5	5	5	4	3	4	5	5	5	5	5	5	5	5	5	3	5	5	4	1	2	1	0	0	0	2	0	0	0	0
505	3	4	2	2	2	4	3	4	4	4	4	4	4	4	5	5	5	5	5	5	5	3	3	4	4	4	3	4	4	5	5	5	5	4	3	4	3	5	3	3	3	2	3	1	5	6	2	0	2
506	2	2	2	2	2	2	2	4	4	4	4	4	3	4	5	5	4	5	4	5	5	5	5	4	5	5	5	5	5	5	5	5	5	2	5	5	5	6	1	3	2	2	2	1	2	0	1	0	0
507	4	4	4	3	4	2	4	4	4	4	5	4	5	4	6	6	5	5	6	6	5	6	6	5	6	5	6	6	5	5	6	5	5	4	5	5	5	5	3	3	3	2	2	2	2	0	3	0	0
508	2	4	2	3	2	3	3	4	4	4	4	5	5	5	5	5	5	5	5	5	5	4	6	5	5	5	5	5	5	5	5	5	5	5	5	4	5	5	1	1	1	1	1	0	1	0	0	0	0
509	2	2	2	2	4	2	2	4	2	4	4	2	2	2	6	6	4	6	6	6	6	6	6	4	4	6	6	5	6	6	6	6	4	4	5	6	5	6	1	2	1	1	1	1	1	0	0	0	0
510	2	2	2	3	2	4	3	4	4	4	4	4	4	3	4	4	5	5	5	4	5	3	4	3	4	4	5	4	4	3	4	4	4	1	4	3	4	4	3	2	3	2	3	2	1	1	1	0	1
511	5	4	3	2	3	3	2	5	5	5	4	4	4	4	5	5	5	5	4	4	5	5	6	4	5	4	3	5	4	4	5	3	4	4	5	5	4	5	1	2	3	0	2	1	3	0	1	0	0
512	1	2	3	2	4	4	4	4	4	4	4	3	3	3	5	5	6	5	6	5	5	5	4	4	4	5	4	5	4	5	4	4	5	3	5	5	5	5	2	2	2	2	3	1	3	2	1	0	0
513	2	2	3	3	3	1	1	3	3	4	4	4	4	4	5	5	4	6	6	6	5	5	5	5	5	5	6	5	5	4	6	5	6	3	3	1	2	5	3	3	3	0	2	2	2	0	6	0	0
514	3	3	3	2	2	2	2	2	2	2	2	5	5	5	5	5	5	5	5	5	5	5	5	5	5	5	2	5	5	5	5	5	5	2	5	5	2	5	3	4	2	3	2	2	3	1	3	0	1
515	2	2	2	3	1	1	4	1	4	3	4	4	4	4	6	5	5	5	4	4	5	4	6	5	4	5	6	6	5	4	5	4	5	5	5	4	5	5	3	3	3	5	5	2	2	2	2	3	2
516	2	4	3	3	4	3	4	4	4	4	3	2	2	2	3	4	4	4	3	4	3	3	4	2	2	3	3	4	4	2	3	2	4	3	4	3	2	4	2	2	3	2	1	2	2	2	1	0	0
517	5	3	5	4	5	2	3	4	3	3	3	3	3	3	1	5	4	6	6	6	6	6	6	4	6	6	1	5	6	5	6	5	6	3	4	6	6	6	1	1	1	0	1	1	0	0	0	0	0
518	1	1	1	1	1	1	1	4	4	4	4	4	4	4	5	5	4	4	5	5	5	3	3	2	3	3	4	4	4	5	5	4	4	4	4	4	3	4	2	2	2	2	2	1	1	4	3	2	1
519	2	3	3	2	4	2	3	4	4	4	4	3	4	4	5	5	5	5	5	5	5	5	5	5	5	5	5	5	5	4	5	4	5	2	5	5	5	5	3	2	2	3	5	3	5	2	1	0	1
520	2	4	2	3	2	2	2	4	4	4	4	4	4	4	5	5	5	5	5	5	5	4	4	4	4	5	6	6	6	5	5	5	5	3	5	4	5	4	1	1	1	1	0	0	1	5	5	1	0
521	1	1	1	1	1	1	1	1	4	3	4	5	5	5	5	5	5	6	5	5	5	6	6	5	6	5	5	6	6	5	4	6	6	2	6	6	6	6	1	1	0	0	0	5	1	0	1	0	0
522	1	2	4	2	3	2	2	4	4	4	4	4	3	4	5	5	5	5	5	6	4	5	4	4	4	4	4	4	4	4	5	4	4	3	5	4	4	4	3	3	3	2	2	0	2	3	3	3	1
523	1	4	3	3	1	1	1	3	5	5	5	5	5	5	5	5	4	5	5	5	5	5	5	4	5	5	6	6	6	2	5	4	5	4	2	1	1	4	5	6	1	4	0	0	1	6	6	4	0
524	3	3	4	3	4	3	5	5	4	5	5	4	3	4	6	6	4	6	6	6	5	6	6	5	6	6	6	6	6	5	6	6	6	1	6	5	5	6	5	4	3	2	4	4	5	0	1	0	1
525	1	1	1	1	1	1	1	2	5	4	4	5	5	5	4	4	4	6	5	6	5	6	6	5	5	5	6	6	6	5	5	5	5	6	6	6	6	6	1	0	1	0	0	0	0	0	0	0	0
526	3	4	2	2	2	2	2	4	3	3	4	3	3	4	5	5	4	6	6	6	5	5	6	4	5	5	4	5	6	4	2	5	5	4	5	6	6	6	1	2	1	1	2	2	0	1	1	0	0
527	2	2	2	2	2	2	2	2	4	4	4	4	4	4	2	4	5	4	5	5	4	4	4	3	3	3	4	3	3	2	3	3	4	4	4	3	4	4	3	3	3	3	3	3	3	3	3	0	3
528	2	2	2	3	4	2	2	3	4	4	4	5	5	5	5	6	6	6	5	5	6	4	5	4	5	5	3	6	6	4	6	5	5	5	6	5	6	5	3	2	2	3	3	1	3	0	2	0	3
529	2	4	2	2	2	2	2	2	4	4	4	4	4	4	5	5	5	5	5	5	5	5	5	5	5	5	5	5	5	5	5	5	5	5	5	5	5	5	1	1	1	0	1	1	1	1	1	0	0
530	1	4	1	3	2	3	2	4	4	4	4	4	3	3	5	5	5	5	6	6	5	6	6	4	5	5	2	5	5	5	5	5	3	5	5	5	5	5	1	1	1	1	0	1	1	1	1	0	0
531	2	2	2	2	3	2	2	2	4	4	3	5	5	5	6	6	6	6	6	6	6	6	6	5	6	6	4	5	6	5	6	6	5	4	5	5	2	5	1	3	1	2	3	1	5	0	3	0	0
532	3	3	4	3	4	4	4	4	5	4	4	4	4	4	5	5	5	5	3	5	5	3	5	3	4	4	3	4	4	4	3	4	3	4	3	3	3	3	5	5	5	5	5	5	5	5	5	5	5
533	3	3	3	3	2	2	2	2	4	4	4	4	4	4	4	4	4	4	4	4	4	4	4	4	4	4	3	4	4	4	4	4	4	3	4	4	3	4	5	2	2	2	2	1	1	0	5	0	0
534	2	2	2	2	2	2	2	2	2	2	2	2	2	2	4	5	6	4	5	5	5	5	4	4	3	6	2	5	5	5	5	5	5	2	5	5	2	5	1	1	1	0	0	1	1	1	3	0	3
535	3	4	2	2	2	3	3	3	3	3	3	3	3	3	5	5	5	5	5	5	5	5	4	4	5	5	2	5	5	5	5	5	5	5	5	5	4	5	2	2	2	0	0	0	0	0	0	0	0
536	4	4	2	4	4	4	4	3	4	4	4	4	4	4	5	5	5	5	5	5	5	4	5	3	4	3	5	5	5	3	5	4	5	5	4	4	6	5	3	3	3	2	2	2	4	2	2	0	0
537	3	4	4	3	3	4	3	4	4	4	4	4	4	4	5	5	5	5	5	5	5	5	5	5	5	5	4	5	5	5	5	5	5	3	5	5	4	5	5	5	5	2	3	0	2	0	5	0	0
538	1	2	2	2	1	1	1	1	1	1	5	5	5	5	4	6	6	6	6	6	5	5	4	4	4	5	5	3	4	4	5	5	5	2	6	4	5	5	0	1	0	0	0	0	0	1	0	0	0
539	3	3	3	2	4	4	2	4	4	4	4	4	4	4	5	4	4	4	4	6	5	4	6	3	4	4	5	5	5	4	4	4	4	3	4	4	5	4	3	3	3	2	3	2	3	4	1	1	2
540	2	2	2	2	2	2	2	2	4	4	4	4	4	4	5	5	5	5	5	5	5	5	5	5	6	6	2	5	5	5	4	4	4	4	4	5	4	4	3	3	3	1	3	3	5	0	4	0	0
541	3	4	4	3	4	4	3	4	4	4	4	3	4	3	5	5	5	5	4	6	5	4	5	4	5	4	4	5	6	5	5	5	6	2	5	5	5	6	3	3	3	1	1	1	2	1	1	0	1
542	2	2	2	2	2	2	2	4	4	3	4	4	4	4	5	5	5	5	5	5	5	5	5	5	5	5	6	6	5	5	5	5	5	2	5	5	5	5	1	1	1	0	0	0	0	0	0	0	0
543	4	4	4	4	4	4	4	4	4	4	3	3	3	3	6	6	6	6	6	6	4	3	6	4	4	5	4	5	5	3	4	4	4	2	5	3	3	4	3	3	3	3	3	1	3	1	3	0	0
544	1	1	1	1	1	1	2	2	5	5	5	5	5	5	6	6	6	6	6	6	6	6	6	6	6	6	5	6	6	6	6	6	6	6	6	6	6	6	1	1	1	0	0	1	1	0	1	0	0
545	3	4	4	3	4	4	3	3	3	4	4	4	4	3	5	5	5	5	5	5	5	6	5	4	5	5	4	5	5	5	5	4	4	3	4	4	4	4	4	4	3	3	3	4	4	0	0	3	3
546	1	1	1	1	1	1	1	1	1	3	4	5	5	5	5	5	5	5	5	5	5	3	3	3	6	6	5	6	6	1	6	6	6	3	4	1	6	4	3	3	3	2	2	2	2	1	3	2	0
547	1	1	1	1	1	5	5	5	5	5	5	5	5	5	5	6	6	6	6	6	6	5	6	5	6	6	2	5	6	6	6	6	5	2	6	6	1	6	5	5	5	0	0	6	6	6	6	0	0
548	4	3	2	3	2	1	2	4	4	4	5	4	4	4	5	6	4	5	6	6	5	4	5	4	4	4	5	4	5	4	2	4	4	2	5	5	5	5	1	2	1	1	1	2	1	0	1	0	0
549	4	4	4	4	3	2	3	3	3	3	4	4	2	3	5	5	3	5	6	5	4	4	4	3	3	3	5	6	6	3	5	5	4	3	4	3	5	3	5	5	6	0	3	5	3	0	4	0	0
550	4	4	4	4	4	4	4	4	4	4	4	4	4	4	5	5	5	5	5	5	5	5	5	5	5	5	2	5	5	5	5	5	5	2	5	5	2	5	5	5	5	5	5	1	1	1	5	5	0
551	1	2	1	1	1	2	2	3	4	4	4	4	4	5	6	5	5	5	5	5	5	6	5	4	6	5	6	5	5	5	5	5	4	5	6	5	6	6	1	3	1	0	0	0	5	0	0	0	0
552	4	4	4	4	4	2	2	4	4	4	4	4	4	4	4	4	5	5	5	5	4	5	4	4	4	5	5	5	4	3	5	4	3	4	4	4	5	5	5	5	4	4	5	4	5	3	4	2	2
553	3	3	3	3	3	3	3	3	3	3	3	4	4	4	5	5	5	5	5	5	5	5	5	4	5	5	5	4	5	4	5	5	5	3	5	4	5	5	4	4	4	4	3	2	3	2	3	1	3
554	1	2	1	1	1	2	1	1	1	2	2	4	4	4	6	5	6	6	5	5	5	5	5	5	4	5	4	6	6	3	5	5	6	2	4	4	5	5	0	3	4	2	3	0	4	0	2	0	0
555	1	1	1	1	1	4	1	4	5	5	5	5	5	5	6	6	6	6	6	6	6	6	6	6	6	6	6	6	6	6	6	6	5	1	2	5	6	3	2	2	3	0	5	0	6	0	0	0	0
556	4	4	4	4	3	2	2	2	3	2	4	4	4	2	5	5	4	4	4	4	4	4	6	2	4	4	2	5	5	5	5	5	5	2	6	5	2	5	6	4	4	6	6	3	3	3	6	0	4
557	2	2	2	2	1	3	1	5	5	5	5	5	5	5	6	6	6	6	6	6	5	6	5	5	6	6	4	6	6	5	6	6	6	2	6	6	5	5	0	0	0	0	0	0	0	0	0	0	0
558	2	2	2	2	2	2	1	2	3	3	3	4	4	4	5	5	5	5	5	5	5	6	5	6	6	5	6	5	5	5	5	5	5	5	6	5	6	5	1	1	1	1	1	1	1	0	1	0	1
559	3	2	3	4	4	4	4	4	5	4	4	3	2	4	5	6	6	5	5	6	5	4	4	4	5	5	4	4	3	3	2	4	6	4	4	5	5	5	6	6	6	6	6	5	6	6	6	0	1
560	1	2	2	2	2	3	3	3	3	2	3	5	4	3	4	5	5	4	5	5	4	5	6	4	5	4	4	5	5	5	4	4	4	4	4	6	4	5	3	3	4	1	2	3	2	2	2	3	2
561	2	2	4	4	4	2	2	4	4	4	3	4	3	2	5	4	4	4	4	5	4	4	4	3	4	4	5	4	4	5	6	4	4	4	3	3	4	4	1	3	2	1	1	2	3	0	1	0	0
562	3	3	3	1	2	3	3	3	4	3	3	3	3	3	2	5	3	4	6	5	3	4	5	3	3	3	5	4	5	3	4	3	6	2	3	3	6	4	3	3	1	3	3	5	2	2	3	1	3
563	2	1	1	1	1	1	1	2	1	1	1	5	4	5	4	6	3	5	6	5	5	5	5	2	3	6	6	6	5	5	6	4	5	4	5	6	6	6	2	5	2	1	4	1	1	0	2	0	1
564	4	3	2	3	4	2	3	4	4	4	4	3	4	4	3	2	6	6	6	6	4	3	4	3	4	3	5	4	5	2	2	6	6	3	5	5	6	5	3	3	5	3	3	3	3	0	2	0	2
565	3	3	4	3	4	3	4	3	4	3	2	3	3	3	5	5	4	5	5	6	4	4	5	4	5	3	4	5	5	4	4	5	4	2	4	4	4	3	1	1	2	2	3	3	6	1	1	0	2
566	2	2	2	2	1	1	1	4	4	4	2	1	1	1	5	5	5	5	5	5	4	4	4	4	4	5	5	5	5	4	4	5	5	2	2	5	5	5	1	2	1	1	1	1	1	1	1	0	1
567	1	2	3	3	4	3	1	4	4	4	4	4	4	4	5	5	5	5	5	6	5	6	5	4	5	5	6	5	5	4	4	5	4	3	6	6	3	6	1	0	0	0	0	0	1	0	0	0	0
568	4	4	3	2	4	3	3	3	3	3	3	3	3	3	4	4	4	4	4	4	4	3	5	4	4	4	4	4	4	3	4	4	5	2	5	5	4	5	2	6	6	5	6	4	3	3	1	0	6
569	4	3	2	2	2	2	2	3	4	4	3	5	5	5	5	5	4	5	4	5	4	4	3	3	4	4	5	5	5	4	3	2	6	5	4	5	6	6	3	3	6	0	2	4	2	2	0	0	0
570	4	4	4	4	4	4	4	4	4	4	3	2	3	3	4	4	3	3	4	5	2	3	4	1	3	3	3	5	5	4	4	4	4	4	3	3	3	3	3	6	6	1	6	3	4	1	3	3	4
571	3	5	4	3	3	2	3	4	4	4	4	4	4	3	6	6	6	6	5	5	5	5	6	4	4	5	4	4	6	4	5	5	5	4	4	5	6	5	3	2	6	3	2	1	3	1	1	0	0
572	2	2	2	1	1	1	1	4	4	4	4	4	4	4	6	6	6	6	6	6	2	2	2	3	2	2	5	5	5	4	5	4	5	3	5	5	6	4	1	1	0	0	0	1	2	0	0	0	0
573	2	3	3	2	2	3	3	4	4	4	3	3	3	3	5	5	5	5	5	5	5	6	4	4	4	5	5	5	5	5	5	5	5	5	5	6	6	6	2	1	1	2	0	1	1	1	0	0	0
574	1	1	1	1	1	1	1	1	2	2	2	5	5	5	5	6	6	6	6	6	5	6	6	4	5	5	3	5	5	5	6	4	6	5	5	5	4	5	1	1	1	1	1	1	2	0	1	0	0
575	1	2	2	2	2	1	3	2	2	2	1	2	2	1	3	4	3	2	3	4	3	4	3	4	3	2	4	2	2	2	3	3	4	4	4	3	5	3	0	1	2	1	2	1	2	2	2	1	2
576	1	1	1	1	1	1	1	1	4	4	4	4	5	5	5	5	5	5	5	5	5	5	5	5	5	5	2	5	4	4	5	5	5	2	5	5	5	5	1	1	1	0	1	1	1	0	1	0	0
577	1	1	3	4	2	3	2	2	1	1	2	3	2	2	6	6	6	5	5	5	5	6	6	5	6	5	2	5	5	6	4	4	4	2	6	4	2	6	2	1	2	0	1	0	1	0	0	0	1
578	5	5	5	5	5	4	4	4	4	4	4	4	4	4	6	6	6	6	6	6	6	6	6	5	6	6	6	6	6	6	6	6	6	6	6	6	6	6	0	0	2	0	0	0	4	0	0	0	0
579	1	2	1	1	1	2	1	2	1	2	1	2	2	2	5	4	5	4	5	4	4	4	4	4	4	4	2	3	4	2	3	4	3	5	3	4	4	4	2	1	2	3	2	2	3	1	1	1	2
580	3	2	3	4	4	4	3	3	3	3	3	2	3	3	5	4	4	5	5	5	4	3	4	2	3	3	4	4	4	3	2	1	5	3	3	3	4	4	4	3	3	0	3	3	5	2	2	0	0
581	2	4	4	3	3	3	3	4	4	4	4	5	5	5	5	5	5	5	5	5	5	5	5	5	5	5	4	5	5	3	3	2	6	3	5	6	5	5	3	2	3	0	1	3	3	0	3	0	0
582	1	1	1	2	3	2	1	2	3	2	1	2	3	2	3	4	3	4	2	4	3	5	4	3	4	3	3	3	3	3	3	5	5	2	4	4	4	3	3	2	3	3	3	2	3	1	3	3	4
583	1	2	1	2	1	1	1	4	4	4	4	5	5	5	6	5	4	4	5	5	4	6	6	4	5	5	5	6	5	4	4	4	5	5	4	6	5	6	1	0	0	0	0	0	0	0	0	0	0
584	1	3	2	3	1	1	1	2	1	1	2	1	2	1	5	6	5	6	5	6	6	6	6	4	5	5	3	5	6	4	6	6	6	2	5	5	1	6	2	4	4	1	1	1	2	1	1	0	1
585	1	1	1	1	1	1	3	4	5	5	5	5	5	5	6	6	2	6	6	6	6	5	6	2	5	5	6	6	6	6	6	6	6	5	5	6	5	6	3	2	2	1	6	2	6	0	3	0	0
586	4	5	4	4	4	2	2	4	4	4	4	4	4	4	5	6	5	6	6	6	6	6	6	5	6	6	6	6	6	6	6	6	6	6	6	6	6	6	2	2	2	0	0	2	3	2	1	0	0
587	4	2	1	1	2	1	1	4	4	3	2	4	4	4	5	5	5	5	6	6	5	3	5	4	4	5	6	6	6	6	6	6	5	6	6	6	6	6	1	0	0	0	0	0	3	0	1	0	0
588	4	4	4	4	4	3	4	4	4	4	4	4	4	4	3	5	4	4	5	5	4	4	4	4	4	4	4	4	4	4	3	3	5	3	4	5	5	5	3	5	4	0	3	2	3	0	3	0	0
589	2	2	2	2	2	2	2	4	4	4	4	4	4	4	6	5	6	6	6	6	6	6	6	6	5	5	5	5	5	6	6	6	6	5	5	5	5	5	1	1	1	1	0	0	0	1	0	0	0
590	2	2	3	3	3	2	2	4	4	4	4	4	4	4	4	4	5	4	5	5	5	5	3	3	3	5	6	5	5	4	5	4	3	3	5	5	4	4	0	2	0	0	0	0	3	0	0	0	0
591	2	2	2	2	2	2	3	3	4	4	4	4	4	4	5	5	5	5	5	5	5	5	5	4	5	5	5	5	5	5	5	5	5	4	5	5	4	5	3	3	3	1	1	3	3	1	1	0	1
592	4	2	4	2	2	3	2	4	4	4	4	4	4	4	5	5	5	5	6	6	5	4	6	5	4	5	4	5	5	5	6	5	5	2	5	5	3	5	2	1	1	1	5	1	2	1	1	1	0
593	3	4	4	3	4	4	3	4	4	4	4	3	3	3	2	5	3	5	1	3	4	1	2	1	1	1	1	2	2	2	2	2	4	3	2	1	1	1	6	6	6	6	6	6	6	1	6	1	4
594	4	4	4	3	5	2	3	3	3	3	2	4	4	4	5	4	3	4	6	6	5	4	6	2	4	5	5	5	6	5	6	5	5	5	4	4	5	4	1	2	1	1	0	0	3	0	0	0	0
595	1	1	1	1	1	2	2	2	2	2	2	5	5	5	2	6	3	3	5	5	3	1	2	1	1	1	1	3	4	1	5	3	4	2	1	2	4	1	6	6	6	6	6	6	6	4	6	0	2
596	3	4	3	4	2	2	3	3	2	3	3	3	3	3	3	4	2	4	3	5	3	3	5	3	3	3	4	5	4	3	2	2	3	4	2	5	3	3	2	2	3	2	2	0	0	1	2	0	0
597	1	1	1	1	1	1	1	1	1	1	5	5	5	5	2	6	6	6	6	6	6	6	5	6	5	4	4	3	3	3	3	3	3	1	1	1	6	1	6	6	6	6	6	6	6	1	3	5	6
598	5	5	5	5	5	5	5	5	5	5	5	5	5	5	6	6	6	6	6	6	6	6	6	6	6	6	5	6	6	6	6	6	6	6	6	6	6	6	1	1	1	1	1	1	2	1	1	1	1
599	4	4	2	2	2	2	2	4	4	4	4	4	4	4	5	5	5	5	5	5	5	3	5	3	3	4	3	5	5	3	4	2	5	3	3	3	3	5	3	2	1	3	3	3	3	3	3	1	3
600	4	4	4	4	4	4	4	4	4	4	4	4	4	4	5	5	5	5	5	5	5	5	5	5	5	5	6	5	5	5	5	5	5	6	5	5	5	6	1	1	1	1	1	1	1	1	1	1	1
601	1	2	2	3	2	3	3	4	3	3	4	4	3	3	4	5	5	5	5	5	4	4	5	4	4	4	5	4	4	3	3	3	4	3	3	4	4	4	2	3	3	1	1	2	5	3	1	0	0
602	3	4	3	4	4	3	4	4	3	4	4	3	3	3	3	5	3	3	4	4	4	3	3	3	3	4	4	3	4	3	3	4	5	3	4	4	2	4	2	3	3	1	1	3	5	3	1	0	0
603	4	5	5	1	4	2	4	4	4	4	4	4	4	4	5	6	6	6	6	5	5	5	6	5	4	4	5	6	4	1	5	4	4	5	4	3	3	4	5	3	3	1	3	1	3	0	1	0	0
604	1	1	1	1	1	1	1	5	5	5	5	5	5	5	5	5	5	6	6	6	6	6	5	5	6	4	6	6	5	6	6	5	5	1	5	6	4	6	4	3	2	2	1	1	1	1	1	0	2
605	2	2	2	2	1	1	1	2	2	2	4	5	5	5	4	5	4	5	5	5	6	4	5	2	4	4	5	2	3	2	5	5	5	5	4	5	6	6	1	1	1	1	0	1	1	0	0	0	0
606	4	5	4	4	3	3	3	5	5	4	5	5	4	4	6	6	5	5	5	5	6	6	6	5	6	5	4	5	6	6	6	6	6	1	6	6	2	6	1	4	4	2	6	0	6	0	4	0	0
607	2	4	3	4	4	3	3	3	4	4	4	3	3	3	4	5	5	4	4	5	5	4	4	4	4	4	4	4	4	4	5	4	5	3	4	4	4	4	3	3	3	3	3	3	3	2	3	0	3
608	1	1	1	1	1	2	2	2	2	2	2	5	5	5	2	6	3	3	4	4	3	1	2	1	1	1	1	3	4	1	5	3	4	2	1	2	4	1	6	6	6	6	6	5	3	3	6	0	2
609	2	2	2	2	2	2	2	4	4	4	4	4	4	4	5	5	5	5	5	5	5	5	5	5	5	5	5	5	5	5	5	5	5	4	5	5	2	5	3	3	3	0	0	0	3	0	0	0	0
610	2	4	2	2	2	3	3	4	4	4	4	4	4	4	5	5	4	5	6	6	5	4	5	5	5	4	4	5	6	5	5	5	5	3	5	5	5	5	4	5	3	1	2	2	2	1	2	0	2
611	3	3	3	2	2	2	2	4	4	4	4	4	4	4	6	6	6	6	6	6	6	6	6	6	6	6	6	5	5	6	3	3	6	4	6	6	5	6	2	2	2	2	2	2	3	0	2	0	2
612	3	4	4	4	4	4	3	4	4	4	4	3	4	3	5	6	5	5	5	5	5	5	5	5	4	5	2	5	5	5	5	5	5	2	5	5	4	5	2	1	1	3	1	2	1	3	1	0	0
613	1	1	1	1	2	3	3	3	3	2	3	4	4	4	4	4	4	4	4	4	4	4	3	3	3	4	3	4	3	4	3	3	4	4	4	4	3	4	1	1	1	2	3	2	1	2	0	2	1
614	2	2	2	2	2	2	2	3	3	3	2	3	3	3	4	3	3	4	4	4	4	3	3	3	3	4	3	3	4	3	3	3	3	4	3	3	4	3	1	2	1	1	2	1	1	2	2	2	1
615	2	2	2	1	2	2	4	4	2	2	2	4	4	4	5	5	4	5	5	6	4	5	5	4	4	4	6	4	5	6	2	3	4	4	5	5	5	6	1	4	5	1	2	1	1	0	1	0	1
616	2	3	2	2	2	2	2	4	4	4	4	4	4	4	5	5	5	5	5	5	5	6	5	5	5	5	5	6	6	5	4	5	6	3	6	6	4	5	0	1	1	0	0	0	1	0	0	0	0
617	1	1	1	1	1	1	1	1	3	4	4	5	5	5	5	5	5	5	5	5	5	4	5	4	4	4	5	4	3	4	1	4	5	4	4	5	6	4	2	2	2	1	1	0	0	0	0	0	0
618	2	2	2	2	2	2	2	4	4	4	4	4	4	4	5	5	5	5	5	5	5	5	5	5	5	5	5	5	5	5	5	5	5	4	5	5	2	5	3	3	3	0	0	0	3	0	0	0	0
619	2	2	2	2	2	2	2	2	2	2	2	4	4	5	5	5	4	5	5	5	5	4	5	4	5	5	4	4	4	4	4	3	4	3	4	4	4	4	2	2	2	2	2	2	2	2	2	0	2
620	1	1	1	1	1	1	1	1	1	1	1	3	4	4	5	5	5	5	5	5	5	5	5	5	5	5	6	5	5	5	5	5	5	6	5	5	6	5	1	1	1	1	1	3	0	0	0	0	0
621	3	3	3	3	3	3	3	3	3	3	2	3	3	3	5	5	5	5	5	6	5	5	5	5	5	5	3	5	5	5	5	5	5	4	5	5	2	5	3	3	3	3	3	3	3	3	3	3	3
622	2	4	3	4	3	4	2	3	2	3	4	5	5	4	5	6	6	6	5	6	5	5	6	5	5	6	4	5	6	6	6	6	6	1	6	6	1	6	0	0	0	0	0	0	1	0	0	0	0
623	4	3	4	3	2	2	2	4	4	4	2	4	4	4	5	5	5	5	5	6	5	5	5	4	5	5	6	5	5	5	5	4	5	5	5	5	6	5	0	1	0	0	0	0	0	0	0	0	0
624	2	4	3	4	4	4	4	3	4	3	3	4	4	4	4	4	4	4	4	4	3	2	3	2	3	2	4	3	3	3	3	4	4	2	3	3	4	3	5	5	5	4	5	5	5	4	5	0	4
625	2	2	2	2	2	4	3	3	4	2	2	2	4	4	3	5	5	5	4	5	3	3	3	3	3	4	4	3	3	3	3	3	4	3	4	4	4	3	3	3	3	3	3	3	0	1	0	0	1
626	1	2	2	1	1	1	1	2	4	3	4	4	4	4	6	6	6	6	6	6	6	6	6	6	6	6	1	6	6	5	6	6	5	1	6	6	6	6	3	2	1	3	1	3	1	4	1	0	0
627	4	4	3	4	5	4	5	4	3	4	4	3	3	3	5	6	5	6	6	6	5	5	5	5	5	5	5	5	5	5	5	5	5	5	4	4	4	4	5	5	3	5	6	3	3	3	5	0	0
628	5	3	2	2	2	2	3	4	4	4	4	5	5	5	5	6	5	5	5	5	5	4	5	5	5	5	5	5	5	4	4	5	5	3	5	5	5	5	1	3	5	1	5	2	5	0	4	0	0
629	1	1	1	1	1	1	1	1	1	4	4	5	5	5	5	6	5	5	5	5	4	5	5	1	4	4	4	4	4	5	5	1	4	3	3	1	4	5	5	6	6	0	0	5	6	0	3	0	0
630	2	2	2	2	2	2	2	4	4	4	4	4	4	4	5	5	5	5	5	5	5	5	5	5	5	5	5	5	5	5	5	5	5	5	4	4	3	4	2	3	2	1	2	1	3	1	5	0	0
631	1	1	1	1	1	1	1	3	3	2	4	4	4	4	5	5	4	5	5	5	5	5	5	4	5	5	6	5	5	4	4	3	5	4	5	5	5	5	2	2	2	1	1	1	1	1	1	0	1
632	3	3	3	2	2	4	2	4	4	4	4	4	4	4	5	5	5	5	5	5	5	5	5	5	5	5	2	5	5	5	6	4	5	2	5	5	2	4	3	3	4	3	3	2	3	1	2	2	3
633	2	2	2	3	3	2	3	4	3	4	4	2	3	3	6	5	5	5	6	5	4	4	3	3	4	4	5	3	4	1	2	2	5	3	2	3	5	2	4	5	5	4	6	0	6	0	0	0	2
634	3	4	4	1	4	2	3	5	5	5	5	3	3	3	5	6	4	6	6	6	6	6	6	5	5	5	6	5	5	5	5	5	6	4	5	6	6	6	1	3	3	1	1	1	3	0	1	0	0
635	4	3	4	4	4	4	4	4	4	4	4	4	4	4	5	5	5	5	5	5	5	5	5	5	5	5	4	5	5	5	5	5	5	2	5	5	4	5	6	6	6	6	6	2	6	2	5	6	2
636	3	4	2	3	3	3	4	4	4	4	4	3	3	3	5	6	4	5	6	6	6	6	6	4	5	5	5	5	5	5	5	5	5	4	4	4	5	4	2	2	2	2	1	2	1	0	1	0	0
637	3	3	3	3	3	3	2	3	2	3	2	3	3	3	6	6	6	6	5	5	5	5	6	5	5	5	1	5	5	5	5	5	5	3	5	6	4	6	1	0	0	0	0	0	3	0	0	0	0
638	1	1	1	1	1	4	3	3	3	4	4	5	5	3	5	5	5	5	6	6	5	4	3	2	4	4	3	4	4	4	4	4	4	2	5	6	3	1	0	3	3	3	1	0	2	2	1	0	0
639	4	3	5	5	4	5	4	5	4	4	4	2	2	4	5	5	5	6	5	6	6	5	5	5	5	5	5	5	5	4	4	4	6	4	5	5	5	5	6	4	4	5	5	4	6	4	5	3	5
640	3	3	3	3	3	3	3	4	4	4	4	4	3	3	4	4	5	5	5	5	5	4	4	4	4	4	3	5	5	5	5	5	5	2	5	5	2	5	0	0	0	0	0	0	0	0	0	0	0
641	4	5	5	5	4	5	4	5	4	4	4	2	2	4	5	5	5	6	5	6	6	5	5	5	5	5	5	5	5	4	4	4	6	4	5	5	5	5	6	4	4	5	5	4	6	4	5	2	5
642	5	2	3	4	4	4	3	2	3	2	3	3	4	3	6	6	2	5	5	6	4	2	4	3	4	4	3	5	5	4	3	3	5	5	2	2	1	2	6	6	6	6	6	6	6	6	6	3	6
643	4	4	4	4	4	4	4	4	4	4	4	4	4	4	5	5	5	5	5	5	5	5	5	5	5	5	4	5	5	5	5	5	5	4	5	5	4	5	1	1	1	1	1	1	1	1	1	0	1
644	4	4	4	4	4	4	4	4	4	4	4	4	4	4	6	5	5	5	5	5	5	5	5	5	5	5	2	5	5	5	5	5	5	4	5	5	2	5	5	4	5	1	5	2	2	2	2	0	1
645	4	4	4	2	2	2	2	4	4	4	4	3	3	3	4	6	5	6	6	6	5	6	6	6	6	6	5	6	6	5	6	6	6	2	6	6	3	6	5	5	4	3	3	3	5	2	2	0	2
646	1	1	1	1	1	1	1	1	3	4	4	4	4	4	6	6	6	6	6	6	6	6	4	3	4	4	3	4	5	4	6	4	5	4	4	3	4	4	3	3	3	1	0	0	0	6	6	0	4
647	1	1	1	1	3	2	3	4	4	4	4	4	4	4	5	5	5	5	6	6	5	5	5	5	5	5	2	5	6	6	6	6	5	1	6	3	4	4	3	3	3	0	2	2	3	0	6	0	0
648	4	4	4	5	4	3	4	3	4	4	3	4	4	5	4	3	4	4	4	5	4	5	6	5	4	4	1	3	4	5	6	5	5	2	6	5	2	6	3	4	4	0	0	0	0	0	6	0	0
649	4	4	4	4	4	3	3	4	4	4	4	3	3	3	5	5	4	4	6	5	4	4	4	2	3	3	5	2	4	3	4	4	3	2	3	4	2	4	3	3	3	3	5	5	5	2	5	0	5
650	1	1	1	1	1	1	1	5	5	5	5	5	5	5	6	6	6	6	6	6	6	6	6	6	6	6	1	6	6	6	6	6	5	1	6	6	1	5	2	2	2	0	0	0	0	0	0	0	0
651	2	2	2	2	2	2	2	4	4	4	4	4	4	4	4	5	3	6	6	6	5	4	3	4	5	5	4	4	5	5	5	5	3	2	5	5	4	5	3	2	1	1	2	2	3	1	1	1	0
652	4	3	3	4	4	4	4	4	4	4	4	3	3	3	4	4	4	4	4	4	4	4	5	5	3	4	3	4	4	4	4	3	5	3	3	3	2	4	3	3	3	3	3	3	3	3	4	3	3
653	4	3	3	4	4	4	4	4	4	4	4	3	3	3	4	4	4	4	4	4	4	4	5	5	3	4	3	4	4	4	4	3	5	3	3	3	2	4	3	3	3	3	3	3	3	3	4	3	3
654	3	2	2	2	3	1	3	1	1	1	4	4	4	4	6	5	5	4	5	5	4	4	5	4	4	4	3	5	4	3	4	3	5	3	4	4	4	4	1	3	1	1	1	1	1	1	1	0	0
655	3	4	2	4	3	2	2	4	4	4	4	5	4	4	4	3	3	5	5	5	4	5	5	2	5	5	5	6	6	5	4	5	5	3	5	4	4	5	5	6	6	5	5	5	5	5	6	0	0
656	2	2	2	2	2	2	2	2	2	2	2	2	4	4	5	5	5	5	5	5	5	5	5	5	5	5	2	5	5	5	5	5	2	2	5	5	5	5	0	0	0	0	0	0	0	0	0	0	0
657	5	2	3	5	5	3	5	1	1	1	1	3	2	3	6	5	5	5	6	6	5	1	5	1	5	3	3	5	5	1	5	1	4	1	1	1	1	1	6	6	6	6	6	6	6	6	5	5	5
658	2	2	2	2	2	3	2	4	4	4	4	4	4	4	5	5	5	5	5	5	5	4	5	4	4	5	5	5	4	5	4	5	5	2	5	5	4	6	5	4	4	3	5	0	3	0	3	0	0
659	4	4	3	2	3	2	2	4	4	4	4	4	4	4	4	5	5	5	5	5	4	5	6	4	4	5	4	5	5	5	5	5	5	4	3	4	5	5	2	6	5	5	5	3	4	0	2	0	1
660	2	2	2	2	2	2	2	4	4	4	4	4	4	4	5	5	5	5	5	5	4	5	5	4	4	4	4	4	5	5	5	4	5	3	4	3	4	4	0	1	1	1	0	0	1	0	1	0	0
661	3	4	2	4	4	4	4	4	4	4	4	3	4	4	4	5	6	6	6	6	4	4	3	1	3	4	4	5	5	2	5	5	6	2	5	3	1	2	3	3	3	2	5	5	6	3	3	0	3
662	4	4	4	4	4	4	4	4	5	4	4	3	3	3	5	5	4	5	5	5	4	4	6	4	5	5	6	5	5	4	4	4	3	6	4	4	6	4	3	3	3	3	5	2	5	0	1	1	0
663	1	1	1	1	1	1	1	4	4	4	4	4	4	4	5	6	5	5	6	5	6	6	6	5	6	5	6	6	6	6	5	5	5	4	5	6	6	5	3	3	3	2	6	3	6	0	6	0	0
664	3	4	3	3	3	3	3	4	3	3	3	4	4	3	5	5	5	5	5	5	5	5	6	3	5	4	5	5	5	3	4	4	4	2	4	2	3	4	5	5	5	5	5	3	5	3	2	3	3
665	3	4	2	3	2	2	2	4	4	4	4	3	3	4	5	5	4	5	4	4	4	4	6	4	5	5	5	5	5	4	5	4	3	4	4	5	4	6	3	4	3	2	2	2	2	2	2	0	0
666	5	2	2	2	2	4	2	4	4	4	4	4	4	4	6	6	6	6	6	6	6	6	6	5	5	5	2	5	6	6	2	4	4	3	4	5	3	6	3	3	3	4	2	2	2	2	2	4	2
667	4	4	2	4	4	2	2	4	4	4	4	3	4	4	5	4	5	5	5	4	4	3	4	3	4	4	5	4	4	3	3	4	5	5	4	4	5	5	5	5	5	5	6	3	5	3	4	0	2
668	2	2	2	2	2	2	2	4	4	4	4	4	4	4	6	6	6	6	5	5	5	4	5	6	6	6	4	5	5	5	6	5	5	4	5	4	3	3	4	4	4	3	6	3	6	0	5	0	0
669	3	4	2	4	4	4	4	4	2	4	4	3	3	3	4	6	5	5	6	5	4	5	4	3	3	4	5	5	5	3	5	3	5	4	5	5	4	5	4	3	3	5	5	1	1	2	1	0	0
670	2	2	2	2	2	2	2	2	2	2	2	4	4	4	1	2	1	5	5	4	3	2	3	2	3	3	4	5	5	2	4	2	2	3	2	2	4	3	5	5	3	3	5	3	5	1	2	0	1
671	1	1	1	1	2	2	2	3	2	2	3	4	4	4	5	6	5	5	4	5	3	3	6	3	3	2	3	6	6	4	2	4	6	2	3	3	3	5	2	3	3	1	3	2	4	0	4	0	0
672	3	5	4	4	4	3	3	3	4	4	4	3	3	3	3	4	3	3	4	4	3	4	3	3	3	3	4	4	3	2	3	3	4	4	3	3	5	5	6	3	3	3	3	4	4	1	3	3	3
673	1	1	1	1	1	1	1	1	1	1	1	1	1	1	4	4	4	4	4	4	4	4	3	3	3	3	3	4	4	4	4	4	4	3	4	4	4	4	1	1	1	2	3	1	0	5	4	2	0
674	2	2	2	2	2	2	2	2	2	2	2	4	4	4	5	5	4	5	5	5	4	3	5	4	4	4	5	4	5	3	3	3	6	4	3	3	5	3	5	5	3	3	3	3	3	3	3	0	0
675	4	4	4	4	4	1	1	4	4	4	4	4	4	4	4	4	4	4	5	5	4	4	6	4	4	4	2	5	5	4	5	4	5	2	6	6	2	6	4	4	4	0	4	2	2	0	1	0	0
676	1	1	1	1	1	1	4	4	4	4	4	5	5	5	6	6	6	6	6	6	6	6	4	5	5	2	2	5	5	5	5	5	5	5	6	6	6	4	1	1	0	3	0	1	1	0	0	0	0
677	2	2	2	2	2	2	2	4	4	4	4	4	4	4	5	5	5	5	5	5	5	5	4	5	5	5	5	5	5	5	5	5	5	5	5	5	5	5	1	0	2	1	0	1	2	1	1	0	0
678	2	2	2	2	2	2	2	4	4	4	4	4	4	4	5	6	6	6	6	6	6	5	6	3	5	5	2	5	4	5	6	6	6	1	3	4	3	5	3	2	2	2	6	6	6	0	6	0	0
679	4	2	3	2	2	3	4	4	3	3	3	3	3	3	3	4	3	4	4	5	4	4	2	3	4	4	4	3	3	3	4	3	4	4	4	2	5	4	2	3	3	4	3	3	5	1	3	0	3
680	3	4	3	2	2	2	2	3	3	4	4	3	4	4	5	5	5	5	5	5	5	4	5	2	4	4	5	4	4	4	6	5	6	5	4	3	4	3	5	5	6	1	5	3	4	1	1	1	1
681	1	1	2	2	2	3	4	4	4	5	5	3	3	3	6	6	5	6	5	5	4	3	4	5	5	5	6	6	6	5	6	6	6	6	6	3	6	6	6	5	5	5	6	5	6	1	5	0	0
682	1	2	1	1	1	1	1	1	1	1	1	4	4	4	5	5	5	5	5	5	5	6	5	5	5	5	5	5	6	4	6	5	4	4	4	5	5	5	1	1	1	0	1	1	1	1	1	0	1
683	4	2	4	2	2	4	4	2	2	2	4	3	3	3	5	5	5	5	5	5	5	5	5	5	5	5	2	5	5	5	5	5	5	2	5	5	2	5	5	5	5	5	5	3	5	5	5	0	5
684	2	2	2	2	2	3	2	4	4	4	4	4	4	4	5	5	5	5	5	5	5	5	5	3	4	4	5	5	4	4	4	4	3	3	5	4	4	5	1	1	1	1	1	0	1	0	1	1	0
685	5	5	5	5	5	5	5	5	5	5	5	5	5	5	6	6	6	6	6	6	6	6	6	6	6	6	4	6	6	6	6	6	6	1	6	6	1	6	6	6	6	2	2	3	3	1	2	2	2
686	3	2	2	2	2	2	2	2	2	2	2	4	4	4	3	5	5	5	3	5	5	5	2	3	3	4	5	3	5	5	5	2	2	2	5	5	2	5	4	4	4	2	3	2	2	3	2	0	0
687	3	4	4	3	5	4	3	4	4	4	4	4	5	4	5	5	4	5	5	5	4	4	4	4	3	4	4	4	5	3	4	3	4	2	4	4	4	3	3	2	1	2	3	3	3	1	2	0	2
688	2	4	3	2	2	2	2	4	4	4	4	4	3	4	3	5	5	5	5	5	4	4	4	4	4	5	5	5	5	4	4	4	5	3	4	4	5	4	2	2	1	1	1	1	1	1	1	0	0
689	1	2	1	1	1	1	1	4	4	4	4	5	5	5	5	5	5	5	5	5	5	4	4	3	5	5	5	5	5	5	5	5	5	3	5	5	5	6	1	1	1	0	0	1	1	0	0	0	0
690	2	2	5	3	4	4	2	4	5	4	4	5	4	4	5	6	5	6	6	5	5	6	6	4	5	4	5	6	5	5	5	5	6	6	5	6	6	6	2	2	2	1	2	1	2	0	6	0	3
691	2	4	2	2	2	2	3	5	3	3	3	4	4	4	5	5	5	5	5	5	4	5	3	3	4	4	5	5	5	4	5	5	5	3	5	5	4	5	3	5	5	5	3	3	3	3	3	0	3
692	2	4	2	2	2	2	4	4	4	4	4	4	4	4	6	5	5	5	5	5	4	5	5	4	4	4	5	5	5	4	5	4	3	4	4	5	4	4	4	4	4	6	6	3	6	0	6	0	0
693	2	2	2	2	2	2	2	4	4	4	4	4	4	4	5	5	4	5	5	5	5	4	5	3	5	5	5	4	4	4	5	4	5	3	5	5	4	5	2	2	2	2	1	1	2	1	0	0	0
694	5	5	4	3	3	5	3	5	3	3	3	5	3	4	3	4	3	4	3	4	3	4	3	4	5	5	2	5	4	4	4	3	4	3	5	4	3	4	3	4	3	4	3	3	4	6	5	4	4
695	2	3	3	3	3	3	2	2	3	3	3	3	3	3	4	5	5	5	5	5	5	5	5	4	4	4	2	5	5	5	5	5	5	2	5	5	2	5	3	3	3	3	3	3	3	3	3	2	3
696	3	3	3	3	4	4	4	3	3	3	3	3	3	3	5	5	2	5	5	5	5	4	5	3	4	4	4	5	5	3	4	2	2	4	4	4	3	4	3	3	3	5	3	4	3	3	3	2	3
697	4	3	3	3	4	2	3	4	3	5	3	4	4	3	5	5	4	4	3	4	4	3	3	4	3	5	2	3	2	4	3	4	5	4	4	3	3	3	3	2	3	2	3	3	4	2	3	3	2
698	4	4	4	4	4	4	4	4	4	4	4	2	2	2	5	5	4	4	5	5	4	3	5	3	3	4	3	3	4	2	3	2	5	2	3	2	3	2	4	5	4	1	4	4	1	0	2	0	0
699	3	4	2	3	2	2	3	3	3	3	3	3	3	3	5	5	4	4	4	4	4	4	4	4	4	4	4	3	4	4	3	3	3	3	4	4	3	4	3	4	5	6	3	3	0	3	3	5	3
700	1	1	1	1	1	1	1	5	5	5	5	5	5	5	5	5	4	5	5	5	4	5	5	4	5	5	2	5	5	5	5	5	5	2	5	5	2	5	2	2	6	2	2	1	1	0	2	2	0
701	2	1	1	1	4	2	2	1	1	1	1	5	5	5	6	6	6	6	6	6	6	6	6	6	6	6	6	6	6	6	4	6	6	3	6	6	6	6	1	1	0	0	0	0	1	0	0	0	0
702	2	2	2	2	2	2	2	2	4	4	4	4	4	4	5	5	5	5	5	5	5	5	5	5	5	5	2	5	5	5	5	5	5	2	5	5	2	5	5	6	6	5	6	0	6	0	0	0	0
703	2	2	2	2	2	2	2	2	4	4	4	4	4	4	5	5	5	5	5	5	5	4	5	3	5	5	4	5	5	5	5	5	5	2	5	5	2	5	4	4	4	4	2	2	6	2	3	0	2
704	2	5	5	5	5	5	5	5	5	5	5	5	1	1	5	5	4	4	4	5	3	3	4	1	3	4	3	3	3	3	4	4	3	3	4	4	3	3	6	6	6	6	6	6	6	6	6	0	6
705	2	4	2	2	3	3	2	4	3	3	4	4	4	3	5	5	5	5	5	5	4	3	2	2	2	3	3	3	4	2	4	4	5	3	2	4	3	4	2	3	2	1	2	3	0	1	1	0	1
706	1	1	1	1	1	1	1	1	1	1	1	5	5	5	6	6	6	6	6	6	6	6	6	3	6	6	6	6	6	6	6	6	6	6	6	6	6	6	1	1	1	0	1	5	6	0	0	0	0
707	3	3	3	2	3	3	2	4	4	4	4	4	4	4	5	5	5	5	5	5	4	5	5	5	5	5	4	4	5	4	5	5	5	5	5	5	4	5	5	4	5	5	3	1	2	1	1	5	2
708	1	1	1	1	1	1	1	5	5	5	5	5	5	5	6	6	6	6	6	6	6	6	6	5	6	6	6	6	6	6	6	6	6	6	6	6	6	6	1	1	1	0	0	0	0	0	0	0	0
709	2	2	2	2	2	2	2	4	4	4	4	4	4	4	5	5	3	4	6	5	5	5	3	4	5	5	4	5	5	4	5	5	4	5	5	2	4	3	1	3	3	2	3	1	5	0	1	0	3
710	2	4	2	2	2	2	2	4	4	4	4	4	4	4	5	5	5	5	5	5	5	2	5	4	5	5	5	5	5	3	3	3	4	2	3	5	5	3	3	2	2	2	2	2	2	2	2	0	2
711	1	1	1	2	2	2	2	2	2	2	4	4	4	4	6	5	5	5	5	6	5	5	5	5	5	5	4	5	5	5	5	5	5	5	5	5	5	4	3	2	2	2	2	2	2	2	2	0	3
712	2	2	2	2	1	4	2	4	3	4	4	3	4	3	4	5	6	5	6	5	5	5	3	2	3	5	6	3	5	2	5	5	3	2	4	1	4	3	5	4	3	2	5	3	3	1	2	0	5
713	1	1	1	1	1	1	1	4	4	4	4	5	1	5	1	1	1	1	1	1	1	1	1	1	1	1	1	1	1	1	1	1	3	1	1	1	1	1	0	0	0	0	0	0	0	0	0	0	0
714	3	4	3	4	4	4	4	3	3	4	4	3	3	3	4	4	3	4	5	5	3	4	4	4	4	4	4	4	4	3	4	4	5	3	3	3	4	3	3	3	3	5	3	3	3	3	3	2	2
715	2	4	2	2	2	2	3	4	4	4	4	3	3	4	5	5	5	5	5	5	4	5	5	3	5	5	4	4	5	4	5	4	4	4	4	5	4	4	2	3	3	0	0	1	6	0	1	1	0
716	1	1	2	2	2	2	2	4	3	2	3	4	4	4	5	4	4	5	5	5	5	5	4	4	5	5	2	5	5	4	2	4	4	5	4	4	5	4	2	1	1	1	0	0	2	1	2	0	0
717	2	2	2	1	1	2	1	1	2	1	1	2	2	2	6	6	5	6	5	6	5	5	6	5	6	6	2	5	5	5	5	6	4	2	5	6	3	5	3	3	2	2	2	2	2	0	3	2	2
718	2	4	2	2	3	2	4	4	4	4	4	4	4	4	5	6	5	5	5	5	5	2	5	4	5	5	5	5	5	3	2	5	5	1	3	3	4	5	3	3	3	3	3	3	6	0	2	0	0
719	2	3	2	2	3	2	4	4	4	5	5	4	4	4	4	5	5	6	6	5	5	6	6	4	5	5	5	5	6	3	5	5	6	4	5	5	4	5	2	3	1	1	1	1	5	1	0	1	0
720	2	2	2	2	2	3	2	3	2	3	2	2	2	2	3	4	4	4	4	3	3	3	3	4	4	4	3	3	3	3	4	4	4	3	3	3	4	3	5	5	5	5	5	5	5	5	5	5	5
721	2	2	2	2	2	2	2	2	2	2	2	4	4	4	5	4	5	5	5	5	3	4	4	3	4	4	5	5	5	4	5	5	5	3	5	5	4	4	3	2	4	2	2	2	3	2	2	0	2
722	1	1	1	1	1	1	1	1	1	2	4	4	4	4	4	4	4	4	4	4	3	3	3	3	3	3	4	3	3	3	3	3	3	4	3	3	4	3	2	2	2	2	2	2	3	3	3	2	2
723	1	1	1	1	1	1	1	4	4	4	4	4	4	4	5	5	5	5	5	5	5	5	5	5	5	5	3	5	5	5	5	5	5	2	5	5	2	5	3	3	3	3	5	4	4	3	1	1	0
724	1	1	1	1	1	1	1	3	4	4	4	3	4	4	3	4	4	4	4	4	4	4	3	3	3	3	4	3	3	3	3	3	3	4	3	3	4	3	3	3	3	3	2	3	3	3	3	2	3
725	3	3	3	3	2	3	3	3	3	3	3	3	3	3	5	5	5	5	5	5	5	5	5	5	5	5	3	5	5	5	5	5	5	2	5	5	2	5	3	3	3	3	3	3	3	3	3	3	3
726	1	1	1	1	1	1	1	5	5	5	1	1	1	1	6	6	5	6	6	6	5	6	5	3	4	6	6	6	5	6	5	5	3	6	4	4	5	5	1	3	2	0	0	2	6	0	0	0	0
727	5	5	5	5	5	5	4	5	4	5	4	5	5	5	5	5	5	5	6	5	6	5	5	5	5	5	1	6	6	6	5	5	5	2	5	5	2	6	5	5	6	6	6	5	6	6	6	6	5
728	4	5	5	5	5	5	5	5	5	5	5	5	5	5	6	6	6	6	6	6	6	5	5	6	6	6	1	6	6	6	6	6	6	1	6	5	2	5	6	6	6	6	6	6	6	5	5	6	6
729	4	3	3	4	4	3	4	3	4	3	4	4	3	4	6	5	4	5	4	4	5	4	5	5	5	5	3	5	5	5	4	5	4	2	5	4	2	5	2	3	3	3	2	3	2	2	2	3	3
730	4	3	3	3	3	3	3	3	3	3	3	2	3	5	5	5	5	4	4	4	4	4	4	5	5	5	2	6	6	6	6	6	6	4	5	5	2	5	5	5	5	4	4	5	5	5	6	6	4
731	1	1	1	2	3	2	3	4	4	5	5	5	5	5	6	6	6	6	6	6	6	6	6	6	6	6	1	6	6	6	6	6	6	3	5	5	4	6	5	5	5	5	5	3	3	2	3	5	1
732	4	4	4	4	4	3	2	3	4	4	4	3	2	2	3	3	4	4	5	5	4	2	4	1	3	2	3	4	5	2	3	5	6	1	4	1	4	1	3	3	3	1	3	3	3	2	2	0	1
733	4	4	4	3	3	3	2	4	4	3	4	4	3	2	3	3	2	4	5	5	4	3	4	2	3	1	3	5	6	3	5	5	6	1	4	4	3	2	5	3	3	1	5	3	3	1	2	0	1
734	4	4	2	2	4	2	3	4	3	3	3	3	4	3	4	6	6	5	6	6	5	4	4	4	4	4	5	5	5	3	5	4	5	3	5	3	5	5	1	1	1	1	1	1	1	1	1	0	0
735	4	4	4	4	4	4	4	4	4	4	4	3	3	3	3	3	2	4	5	5	4	2	4	1	3	2	3	5	5	3	5	5	6	1	4	4	4	1	6	6	6	3	5	5	6	4	6	0	3
736	3	3	3	3	3	3	3	4	4	4	4	4	4	4	5	5	5	5	5	5	5	4	5	5	5	5	2	5	5	5	5	5	5	2	5	5	4	5	4	4	4	3	3	1	1	0	4	0	0
737	1	1	1	1	1	1	1	1	1	1	1	4	4	4	5	5	5	5	5	5	5	5	4	4	4	4	6	5	5	5	3	4	3	3	4	4	6	5	1	1	0	0	0	0	1	0	0	0	0
738	2	3	4	3	4	4	4	4	5	3	5	5	5	4	5	6	5	6	5	5	5	5	6	4	6	4	6	6	5	4	6	5	5	2	3	5	3	3	2	1	1	1	3	3	4	0	4	0	5
739	1	1	2	2	2	2	2	4	2	2	2	5	5	5	5	6	1	5	6	6	6	2	5	2	4	5	5	5	5	5	6	2	5	1	5	5	2	5	6	6	6	6	6	6	6	0	6	0	0
740	1	2	2	2	2	2	2	2	2	2	2	5	5	5	5	5	5	5	5	5	5	6	3	2	5	4	6	4	4	5	4	3	3	2	1	1	2	4	5	2	3	3	3	2	3	0	1	6	0
741	2	3	2	1	3	3	3	1	3	3	3	3	4	3	5	5	4	5	5	5	5	5	5	4	4	5	4	5	5	5	5	4	4	4	5	5	2	5	3	2	0	2	3	1	3	1	1	0	3
742	2	3	3	2	3	4	3	3	4	3	4	4	4	3	3	4	3	5	3	4	4	3	4	2	2	4	4	5	4	4	4	3	2	3	3	4	2	3	3	4	5	5	3	3	3	6	3	0	0
743	4	4	5	4	4	5	5	4	4	5	5	1	1	1	4	5	4	5	4	5	4	3	4	3	3	4	3	4	6	4	4	6	6	2	4	3	6	4	5	5	5	5	5	5	5	5	3	0	5
744	2	3	3	3	3	2	3	4	3	3	3	3	4	3	5	5	4	5	5	5	5	5	5	4	3	5	4	4	5	4	4	3	3	2	5	3	5	5	3	3	1	1	0	1	5	0	1	0	1
[truncated: 29 more columns]
